# Supplementary material for: Employing students’ evaluations and tutors’ perceptions to evaluate a faculty development program on problem-based learning at the Faculty of Medicine, King Abdulaziz University
Source: BMC Med Educ. 2024 Jul 1;24:708. doi: 10.1186/s12909-024-05662-1 (PMC11218292; doi:10.1186/s12909-024-05662-1)
Supplement: Supplementary file 1 — Supplementary Material 1. [file 12909_2024_5662_MOESM1_ESM.zip]

Archive with 21 entries (13 files):
- Stage200/
- Stage200/author/
- Stage200/author/12909_2024_5662_JobSheet_200.xml
- Stage200/author/AuthorContribution.xml
- Stage200/author/EthicsCompetingInterests.xml
- Stage200/author/12909_2024_5662_Article.xml
- Stage200/author/12909_2024_5662_Fig2_Print.jpeg
- Stage200/author/12909_2024_5662_Fig1_Print.jpeg
- Stage200/author/12909_2024_5662_ReferencePDF.pdf
- Stage200/author/12909_2024_5662_MOESM1_ESM.docx
- Stage200/author/Supplementary/
- Stage200/author/Supplementary/Appendix.docx
- Stage200/author/Figures/
- Stage200/author/Figures/Figure_1.docx
- Stage200/author/Figures/Figure_2.docx
- Stage200/author/Manuscript/
- Stage200/author/Manuscript/Manuscript_with_author_details5--4.docx
- Stage200/author/Manuscript/12909_23b9bce1-9bdf-4521-9c20-71887993ac79_JobSheet.xml
- Stage200/ESM/
- Stage200/space/
- Stage200/A11y-temp/
