# Supplementary material for: Employing students’ evaluations and tutors’ perceptions to evaluate a faculty development program on problem-based learning at the Faculty of Medicine, King Abdulaziz University
Source: BMC Med Educ. 2024 Jul 1;24:708. doi: 10.1186/s12909-024-05662-1 (PMC11218292; doi:10.1186/s12909-024-05662-1)
Supplement: Supplementary file 1 — Supplementary Material 1. [file 12909_2024_5662_MOESM1_ESM.zip › Stage200/author/12909_2024_5662_JobSheet_200.xml]

<?xml version='1.0' encoding='UTF-8'?>
<!DOCTYPE JobSheet PUBLIC "-//Springer-Verlag//DTD A++ V2.4//EN" "http://devel.springer.de/A++/V2.4/DTD/A++V2.4JobSheetV2.4.1.dtd">
<JobSheet JobSheetDate="2024-06-12 18:34:41" Supplier="FullServiceVendor" ObjectID="0902254994274c59" Version="2.4.1">
   <ArticleJobSheet>
      <PublisherInfo>
         <PublisherName>BioMed Central</PublisherName>
         <PublisherLocation>London</PublisherLocation>
         <PublisherImprintName>BioMed Central</PublisherImprintName>
      </PublisherInfo>
      <JournalInfo JournalProductType="ArchiveJournal" NumberingStyle="Unnumbered" OutputMedium="Online">
         <JournalID>12909</JournalID>
         <JournalElectronicISSN>1472-6920</JournalElectronicISSN>
         <JournalSPIN>72737620</JournalSPIN>
         <JournalTitle>BMC Medical Education</JournalTitle>
         <JournalAbbreviatedTitle>BMC Med Educ</JournalAbbreviatedTitle>
         <JournalSubjectGroup>
            <JournalSubject Type="Primary" Code="SCO">Education</JournalSubject>
            <JournalSubject Type="Secondary" Code="SCO26000" Priority="1">Medical Education</JournalSubject>
            <JournalSubject Type="Secondary" Code="SCH66000" Priority="2">Theory of Medicine/Bioethics</JournalSubject>
            <SubjectCollection Code="SC21">Education</SubjectCollection>
         </JournalSubjectGroup>
      </JournalInfo>
      <ArticleInfo ArticleType="OriginalPaper" ContainsESM="No" NumberingStyle="Unnumbered" TocLevels="0" OutputMedium="Online" Language="En">
         <ArticleID>5662</ArticleID>
         <ArticleDOI>10.1186/s12909-024-05662-1</ArticleDOI>
         <ArticleTitle Language="En">Employing students’ evaluations and tutors’ perceptions to evaluate a faculty development program on problem-based learning at the Faculty of Medicine, King Abdulaziz University</ArticleTitle>
         <ArticleCategory ID="research">Research</ArticleCategory>
         <ArticleHistory>
            <RegistrationDate>
               <Year>2024</Year>
               <Month>6</Month>
               <Day>12</Day>
            </RegistrationDate>
            <Received>
               <Year>2023</Year>
               <Month>8</Month>
               <Day>28</Day>
            </Received>
            <Revised>
               <Year>2024</Year>
               <Month>3</Month>
               <Day>7</Day>
            </Revised>
            <Accepted>
               <Year>2024</Year>
               <Month>6</Month>
               <Day>12</Day>
            </Accepted>
         </ArticleHistory>
         <ArticleCopyright>
            <CopyrightHolderName>The Author(s)</CopyrightHolderName>
            <CopyrightYear>
               <!--CopyrightYear not known yet. Supplier please insert the following processing instruction into the CopyrightYear element in the A++ instance of the article or issue.-->
               <?InsertOnReleaseOF CopyrightYear?></CopyrightYear>
            <License Type="OpenAccess" SubType="CC BY + CC0" Version="4.0">
               <SimplePara>
                  <Emphasis Type="Bold">Open Access</Emphasis> This article is licensed under a Creative Commons Attribution 4.0 International License, which permits use, sharing, adaptation, distribution and reproduction in any medium or format, as long as you give appropriate credit to the original author(s) and the source, provide a link to the Creative Commons licence, and indicate if changes were made. The images or other third party material in this article are included in the article's Creative Commons licence, unless indicated otherwise in a credit line to the material. If material is not included in the article's Creative Commons licence and your intended use is not permitted by statutory regulation or exceeds the permitted use, you will need to obtain permission directly from the copyright holder. To view a copy of this licence, visit <ExternalRef>
                     <RefSource>http://creativecommons.org/licenses/by/4.0/</RefSource>
                     <RefTarget TargetType="URL" Address="http://creativecommons.org/licenses/by/4.0/"/>
                  </ExternalRef>. The Creative Commons Public Domain Dedication waiver (<ExternalRef>
                     <RefSource>http://creativecommons.org/publicdomain/zero/1.0/</RefSource>
                     <RefTarget TargetType="URL" Address="http://creativecommons.org/publicdomain/zero/1.0/"/>
                  </ExternalRef>) applies to the data made available in this article, unless otherwise stated in a credit line to the data.</SimplePara>
            </License>
         </ArticleCopyright>
         <ArticleGrants Type="OpenChoice">
            <MetadataGrant Grant="OpenAccess"/>
            <AbstractGrant Grant="OpenAccess"/>
            <BodyPDFGrant Grant="OpenAccess"/>
            <BodyHTMLGrant Grant="OpenAccess"/>
            <BibliographyGrant Grant="OpenAccess"/>
            <ESMGrant Grant="OpenAccess"/>
         </ArticleGrants>
      </ArticleInfo>
      <AuthorGroup>
         <Author>
            <AuthorName DisplayOrder="Western">
               <GivenName>Ahmed M.</GivenName>
               <FamilyName>Sonbol</FamilyName>
            </AuthorName>
            <Contact>
               <Email>asonbol@imc.med.sa</Email>
            </Contact>
         </Author>
      </AuthorGroup>
      <ProductionInfo>
         <SPACEInfo PublicationObjectID="0902254994274c59"/>
         <ManuscriptInfo>
            <EditorialManuscriptNumber>23b9bce1-9bdf-4521-9c20-71887993ac79</EditorialManuscriptNumber>
            <ElectronicDelivery Delivery="Complete"/>
            <PostalDelivery Delivery="None"/>
         </ManuscriptInfo>
         <ProductionEditor>
            <ProductionEditorName>
               <GivenName>Cristina</GivenName>
               <FamilyName>Botezatu</FamilyName>
            </ProductionEditorName>
            <Contact>
               <Email>cristina.botezatu@springernature.com</Email>
            </Contact>
         </ProductionEditor>
         <TechnicalInfo>
            <TitleUpperCase Letters="InitialWord"/>
            <AuthorInformationStyle Biography="Permitted" Photograph="No" CapturePrefix="No"/>
            <HistoryStyle Accepted="Yes" Received="Yes" Revised="No"/>
            <AbstractInDocumentLanguage Type="Required"/>
            <StructuredAbstract Type="Permitted"/>
            <KeywordsInDocumentLanguage Type="Required"/>
            <BibliographyStyle Type="Vancouver"/>
            <CitationStyle Type="Numbered"/>
            <Typesetting Layout="BMCTwo" RunningHead="Standard" LogoOnFirstPage="No" StartPage="Right"/>
            <TextSpecifications GutterMargin="20 mm" HeadMargin="12 mm" Bleeds="None" TypeareaHeight="226 mm" TypeareaWidth="170 mm" PaperStock="Coated Matt"/>
            <ColorSpecifications LayoutColorCount="1">
               <LayoutColorName>Black</LayoutColorName>
            </ColorSpecifications>
            <FormatTrimSize TrimWidthMm="210" TrimHeightMm="279" TrimWidthInch="8.25" TrimHeightInch="10.875">210 x 279 mm</FormatTrimSize>
            <FixedArticleStructure Type="No"/>
            <ContinuousArticlePublishing Type="Yes"/>
            <ArticleCategoryAllCaps Type="No"/>
            <eProofing Type="Yes"/>
            <ExtendedOnlineOnlyPDF Type="NotPermitted"/>
            <FullStopAfterFigureCaption Type="No"/>
            <IncludeArticleTOC Type="Permitted"/>
            <IncludeAuthorContribution Type="Required"/>
            <IncludeCodeAvailability Type="Permitted"/>
            <IncludeCommunicatedBy Type="Permitted"/>
            <IncludeCompetingInterests Type="Required"/>
            <IncludeDataAvailability Type="Desired"/>
            <IncludeEditorialSummary Type="Permitted"/>
            <IncludeESMDescription Type="Permitted"/>
            <IncludeESMListInPDF Type="Required"/>
            <IncludeExtendedData Type="NotPermitted"/>
            <IncludeFundingInformation Type="Permitted"/>
            <IncludeGlossary Type="Permitted"/>
            <IncludeGraphicalAbstract Type="Permitted"/>
            <IncludeGraphicalAbstractCaption Type="NotPermitted"/>
            <IncludeGraphicalAbstractPDF Type="Yes"/>
            <IncludeMapsDisclaimer Type="Yes"/>
            <IncludeMaterialsAvailability Type="Permitted"/>
            <IncludePeerReview Type="NotPermitted"/>
            <IncludeSourceData Type="Permitted"/>
            <KeywordCount Minimum="0" Maximum="99"/>
            <OmitFirstHeading Type="No"/>
            <PlainLanguageAbstract Type="Permitted"/>
            <ReportingSummaryInPDF Type="NotPermitted"/>
            <SendRevisedProof Type="No"/>
         </TechnicalInfo>
         <DiscreteObjectTechnicalInfo ColorInPrint="Yes" ContainsColorImages="No">
            <RecipientInvoice>
               <PurchaseOrderNumber>S/1610/012909</PurchaseOrderNumber>
            </RecipientInvoice>
         </DiscreteObjectTechnicalInfo>
         <WorkflowInfo TaskType="PrepareContent">
            <Priority Level="Standard"/>
            <Deadline>
               <OnlineFirstDeadline>
                  <Year>2024</Year>
                  <Month>6</Month>
                  <Day>27</Day>
               </OnlineFirstDeadline>
            </Deadline>
            <Supplier>
               <FullServiceVendor>
                  <CompanyName>SPI Publisher Services for BMC</CompanyName>
                  <Contact>
                     <Street>Pascor Drive, SPI Building</Street>
                     <City>Manila</City>
                     <Country>Philippines</Country>
                     <Email>spispringerbmc@spi-global.com</Email>
                  </Contact>
                  <CopyEditing Category="1"/>
                  <FilesToSupplier>
                     <ContentFiles>
                        <File>
                           <Archive Content="Manuscript" FileRef="12909_23b9bce1-9bdf-4521-9c20-71887993ac79.zip" ObjectID="090225499426bcae"/>
                        </File>
                        <File>
                           <Archive Content="EnrichedArticleTemplate" FileRef="12909_2024_5662_EnrichedArticleTemplate.zip" ObjectID="0902254994290d1f"/>
                        </File>
                     </ContentFiles>
                  </FilesToSupplier>
                  <Deliverables>
                     <DeliverablesForDiscreteObjects AuthorFeedbackPDF="No" CopyrightTransfer="No" CorrectionSheet="IfApplies" DeltaPDF="No" eBookPDF="No" EpsilonPDF="No" Manuscript="No" OffprintOrder="No" OnlineMediaObjects="IfApplies" OnlinePDF="Yes" OpenAccessStatement="No" PeerReviewPDFs="No" Pit-Stop-Reports="Yes" PrintMediaObjects="No" PrintPDF="No" PRS-Metadata="No" ReferencePDF="Yes" TEX="No" XMLWithBody="Yes" XMLWithBodyRefsOnly="No"/>
                  </Deliverables>
                  <FilesToPublisher>
                     <ToBeCompleted/>
                  </FilesToPublisher>
               </FullServiceVendor>
            </Supplier>
         </WorkflowInfo>
      </ProductionInfo>
   </ArticleJobSheet>
</JobSheet>
