# Supplementary material for: Employing students’ evaluations and tutors’ perceptions to evaluate a faculty development program on problem-based learning at the Faculty of Medicine, King Abdulaziz University
Source: BMC Med Educ. 2024 Jul 1;24:708. doi: 10.1186/s12909-024-05662-1 (PMC11218292; doi:10.1186/s12909-024-05662-1)
Supplement: Supplementary file 1 — Supplementary Material 1. [file 12909_2024_5662_MOESM1_ESM.zip › Stage200/author/AuthorContribution.xml]

<AuthorContribution>
	<Heading>Author contributions</Heading>
	<SimplePara>All authors made substantial contributions to the conception and design of the work;
All authors contributed in the acquisition, analysis, and interpretation of data
All authors drafted the work and revised it critically intellectual content and approved the version to be published
All authors agree to be accountable for all aspects of the work</SimplePara>
</AuthorContribution>
