# Supplementary material for: Employing students’ evaluations and tutors’ perceptions to evaluate a faculty development program on problem-based learning at the Faculty of Medicine, King Abdulaziz University
Source: BMC Med Educ. 2024 Jul 1;24:708. doi: 10.1186/s12909-024-05662-1 (PMC11218292; doi:10.1186/s12909-024-05662-1)
Supplement: Supplementary file 1 — Supplementary Material 1. [file 12909_2024_5662_MOESM1_ESM.zip › Stage200/author/12909_2024_5662_Article.xml]

<?xml version="1.0" encoding="utf-8" standalone="no"?><!DOCTYPE Article PUBLIC "-//Springer-Verlag//DTD A++ V2.4//EN" "http://devel.springer.de/A++/V2.4/DTD/A++V2.4.dtd"><Article ID="s12909-024-05662-1" OutputMedium="All"><?Info PoweredbyACDC?><ArticleInfo ArticleType="OriginalPaper" ContainsESM="Yes" NumberingStyle="Unnumbered" TocLevels="0" OutputMedium="All" Language="En"><ArticleID>5662</ArticleID><ArticleDOI>10.1186/s12909-024-05662-1</ArticleDOI><ArticleSequenceNumber>0</ArticleSequenceNumber><ArticleTitle Language="En" OutputMedium="All">Employing students&#x2019; evaluations and tutors&#x2019; perceptions to evaluate a faculty development program on problem-based learning at the Faculty of Medicine, King Abdulaziz University</ArticleTitle><ArticleCategory ID="research">Research</ArticleCategory><ArticleFirstPage>1</ArticleFirstPage><ArticleLastPage>1</ArticleLastPage><ArticleHistory><RegistrationDate><Year>2024</Year><Month>6</Month><Day>12</Day></RegistrationDate><Received><Year>2023</Year><Month>8</Month><Day>28</Day></Received><Accepted><Year>2024</Year><Month>6</Month><Day>12</Day></Accepted><OnlineDate><Year><?InsertOnreleaseOF OFYear?></Year><Month><?InsertOnreleaseOF OFMonth?></Month><Day><?InsertOnreleaseOF OFDay?></Day></OnlineDate></ArticleHistory><ArticleCopyright><CopyrightHolderName>The Author(s)</CopyrightHolderName><CopyrightYear><!--CopyrightYear not known yet. Supplier please insert the following processing instruction into the CopyrightYear element in the A++ instance of the article or issue.--><?InsertOnReleaseOF CopyrightYear?></CopyrightYear></ArticleCopyright><ArticleGrants Type="OpenChoice"><MetadataGrant Grant="OpenAccess" /><AbstractGrant Grant="OpenAccess" /><BodyPDFGrant Grant="OpenAccess" /><BodyHTMLGrant Grant="OpenAccess" /><BibliographyGrant Grant="OpenAccess" /><ESMGrant Grant="OpenAccess" /></ArticleGrants><ArticleContext><JournalID>12909</JournalID><VolumeIDStart><?InsertByIssueBuilding VolumeIDStart?></VolumeIDStart><VolumeIDEnd><?InsertByIssueBuilding VolumeIDEnd?></VolumeIDEnd><IssueIDStart><?InsertByIssueBuilding IssueIDStart?></IssueIDStart><IssueIDEnd><?InsertByIssueBuilding IssueIDEnd?></IssueIDEnd></ArticleContext></ArticleInfo><ArticleHeader><AuthorGroup><Author AffiliationIDS="Aff1" ID="Au1"><AuthorName><GivenName>Ahlam</GivenName><FamilyName>Barnawi</FamilyName></AuthorName></Author><Author AffiliationIDS="Aff2" CorrespondingAffiliationID="Aff2" ID="Au2" ORCID="http://orcid.org/0000-0002-7592-8765"><AuthorName><GivenName>Ahmed</GivenName><GivenName>M.</GivenName><FamilyName>Sonbol</FamilyName></AuthorName><Contact><Email>asonbol@imc.med.sa</Email></Contact></Author><Author AffiliationIDS="Aff3" ID="Au3"><AuthorName><GivenName>Lana</GivenName><FamilyName>Al-Shawwa</FamilyName></AuthorName></Author><Author AffiliationIDS="Aff3" ID="Au4"><AuthorName><GivenName>Alwalla</GivenName><FamilyName>Abulaban</FamilyName></AuthorName></Author><Author AffiliationIDS="Aff4" ID="Au5"><AuthorName><GivenName>Khalil</GivenName><FamilyName>Asiri</FamilyName></AuthorName></Author><Author AffiliationIDS="Aff5" ID="Au6"><AuthorName><GivenName>Abdulaziz</GivenName><FamilyName>Bagasi</FamilyName></AuthorName></Author><Author AffiliationIDS="Aff3" ID="Au7"><AuthorName><GivenName>Reem</GivenName><FamilyName>Al-Affari</FamilyName></AuthorName></Author><Author AffiliationIDS="Aff6" ID="Au8"><AuthorName><GivenName>Aliaa</GivenName><GivenName>Amr</GivenName><FamilyName>Alamoudi</FamilyName></AuthorName></Author><Affiliation ID="Aff1"><?Annotation ID="1" Text="Country information missing in the affiliation for author (Aff1). Please check."?><?Annotation ID="2" Text="City information missing in affiliation for author(s) (Aff1, Aff4) in the manuscript. Please check."?><OrgDivision>Department of Respiratory Therapy, Intensive Care Unit</OrgDivision><OrgName>King Fahad General Hospital- Jeddah</OrgName><OrgAddress><State>SA</State></OrgAddress></Affiliation><Affiliation ID="Aff2"><OrgDivision>Musculoskeletal Centre of Excellence</OrgDivision><OrgName>International Medical Centre</OrgName><OrgAddress><City>Jeddah</City><Postcode>8765</Postcode><Country Code="SA">Saudi Arabia</Country></OrgAddress></Affiliation><Affiliation ID="Aff3"><OrgDivision>Department of Medical Education, Faculty of Medicine</OrgDivision><OrgName>King Abdulaziz University</OrgName><OrgAddress><City>Jeddah</City><Country Code="SA">Saudi Arabia</Country></OrgAddress></Affiliation><Affiliation ID="Aff4"><OrgDivision>Bariq Health Sector</OrgDivision><OrgName>Ministry of Health</OrgName><OrgAddress><Country Code="SA">Saudi Arabia</Country></OrgAddress></Affiliation><Affiliation ID="Aff5"><OrgDivision>Department of Family Medicine</OrgDivision><OrgName>King Abdulaziz Medical City</OrgName><OrgAddress><City>Jeddah</City><Country>Saudi Arabi</Country></OrgAddress></Affiliation><Affiliation ID="Aff6"><OrgDivision>Clinical Biochemistry Department, Faculty of medicine</OrgDivision><OrgName>King AbdulAziz University</OrgName><OrgAddress><City>Jeddah</City><Country Code="SA">Saudi Arabia</Country></OrgAddress></Affiliation></AuthorGroup><!--<RawAuthorGroup><Para ID="Par1">Ahlam Barnawi<Superscript>a</Superscript>, Ahmed M. Sonbol<Superscript>b</Superscript>*, Lana Al-Shawwa<Superscript>c</Superscript>, Alwalla Abulaban<Superscript>d</Superscript>, Khalil Asiri<Superscript>e</Superscript>, Abdulaziz Bagasi<Superscript>f</Superscript>, Reem Al-Affari<Superscript>g</Superscript>, and Aliaa Amr Alamoudi<Superscript>h</Superscript></Para><Para ID="Par2"><Superscript><Emphasis Type="Italic">a</Emphasis></Superscript> <Emphasis Type="Italic">Department of Respiratory Therapy, Intensive Care Unit, King Fahad General Hospital-Jeddah, SA</Emphasis>, ORCID: <Emphasis Type="Italic">0009-0007-7821-1632;</Emphasis></Para><Para ID="Par3"><Superscript><Emphasis Type="Italic">b</Emphasis></Superscript> <Emphasis Type="Italic">Musculoskeletal Centre of Excellence, International Medical Centre, Jeddah, Saudi Arabia</Emphasis>, ORCID: 0000-0002-7592-8765 ;</Para><Para ID="Par4"><Superscript>c</Superscript> <Emphasis Type="Italic">Department of Medical Education, Faculty of Medicine, King Abdulaziz University, Jeddah, Saudi Arabia</Emphasis>, ORCID: 0000-0002-2067-0445,</Para><Para ID="Par5"><Superscript>d</Superscript> <Emphasis Type="Italic">Department of Medical Education, Faculty of Medicine, King Abdulaziz University, Jeddah, Saudi Arabia</Emphasis>, ORCID: 0009-0006-2570-5965,</Para><Para ID="Par6"><Superscript>e</Superscript><Emphasis Type="Italic">Bariq Health Sector, Ministry of Health, Saudi Arabia;</Emphasis></Para><Para ID="Par7"><Superscript>f</Superscript> <Emphasis Type="Italic">Department of Family Medicine, King Abdulaziz Medical City, Jeddah, Saudi Arabi</Emphasis> ORCID: <Emphasis Type="Italic">0009-0003-7486-6798;</Emphasis></Para><Para ID="Par8"><Superscript>g</Superscript> <Emphasis Type="Italic">Department of Medical Education, Faculty of Medicine, King Abdulaziz University, Jeddah, Saudi Arabia</Emphasis>,</Para><Para ID="Par9"><Superscript><Emphasis Type="Italic">h</Emphasis></Superscript> <Emphasis Type="Italic">Clinical Biochemistry Department, Faculty of medicine, King AbdulAziz University, Jeddah, Saudi Arabia.</Emphasis></Para><Para ID="Par10">* Corresponding Author: Ahmed M. Sonbol, asonbol@imc.med.sa, ORCID: 0000-0002-7592-8765, <Emphasis Type="Italic">Musculoskeletal Centre of Excellence, International Medical Centre, Jeddah, Saudi Arabia.</Emphasis></Para></RawAuthorGroup>--><Abstract ID="Abs1" Language="En" OutputMedium="All"><Heading>Abstract</Heading><AbstractSection ID="ASec1"><Heading>Background</Heading><Para ID="Par1">Faculty development programs are crucial for promoting continuous learning, enhancing teaching effectiveness, and encouraging professional growth among medical educators. Problem-based learning was introduced as a teaching strategy in our Faculty of Medicine in 2007. Thereafter, several rounds of a faculty development program were conducted to help teachers recognize their role as facilitators and assess areas for improvement.</Para></AbstractSection><AbstractSection ID="ASec2"><Heading>Methods</Heading><Para ID="Par2">We conducted a mixed-methods study with a sample of 284 third-year medical students answering a questionnaire and 21 faculty members participating in focus groups. A validated 13-item questionnaire was used to investigate the students&#x2019; evaluation of their tutors&#x2019; performance in problem-based learning. Three sessions were then conducted with faculty members involved in problem-based learning to gain in-depth insights into their experiences and perspectives.</Para></AbstractSection><AbstractSection ID="ASec3"><Heading>Results</Heading><Para ID="Par3">The mean performance ranking for tutors awarded by the students was above halfway. There was a significant positive correlation between tutors&#x2019; performance ranking and all five of the learning approaches examined herein: constructive/active learning, self-directed learning, contextual learning, collaborative learning, and intra-personal behavior (<Emphasis Type="Italic">p</Emphasis>&#x2009;&#x003C;&#x2009;0.05). The data from the focus groups were analyzed under five broad themes: tutors&#x2019; insights into their strengths and weaknesses, challenges in conducting problem-based learning, tutors&#x2019; ways of preparing for problem-based learning, feedback, and suggestions for improving problem-based learning workshops.</Para></AbstractSection><AbstractSection ID="ASec4"><Heading>Conclusions</Heading><Para ID="Par4">This study recommends improvements and future directions for advanced program evaluation. Faculty development programs can be tailored to effectively address students and faculty members&#x2019; goals and needs, which can benefit the teaching and learning process and foster a culture of continuous improvement and professional growth.</Para></AbstractSection></Abstract><KeywordGroup Language="En" OutputMedium="All"><Heading>Keywords</Heading><Keyword>Problem-based learning</Keyword><Keyword>Evaluation</Keyword><Keyword>Faculty development program</Keyword><Keyword>Kirkpatrick model</Keyword></KeywordGroup><ArticleNote Type="ESMHint"><Heading>Supplementary Information</Heading><SimplePara>The online version contains supplementary material available at <ExternalRef><RefSource>https://doi.org/10.1186/s12909-024-05662-1</RefSource><RefTarget TargetType="DOI" Address="10.1186/s12909-024-05662-1" /></ExternalRef>.</SimplePara></ArticleNote></ArticleHeader><Body><Section1 ID="Sec1"><Heading>Background</Heading><Para ID="Par5"><?Annotation ID="K1" Text="We have not renumbered Table captions and citations as duplicate caption numbers for Table(s)(2) were found. Please check." Role="Author Query" Category="Copyediting"?>Faculty development programs (FDPs) play a central role in medical education by promoting continuous learning, enhancing teaching effectiveness, and encouraging professional growth among medical educators [<CitationRef CitationID="CR24">24</CitationRef>]. McLean et al. [<CitationRef CitationID="CR19">19</CitationRef>] defined FDP as &#x201C;the personal and professional development of teachers, clinicians, researchers, and administrators to meet the goals, vision, and mission of the institution in terms of its social and moral responsibility to the communities it serves.&#x201D; FDPs offer faculty members valuable opportunities for enhancing their knowledge and refining their instructional skills. By participating in FDPs, educators can improve their ability to deliver education, employ innovative teaching methods, and engage students effectively [<CitationRef CitationID="CR26">26</CitationRef>]. These programs also offer them a platform for collaborating and sharing ideas, thereby creating an academic community attentive to excellence in medical education. Overall, FDPs contribute to the development of medical education by making educators well equipped, motivated, and capable of preparing the next generation of healthcare professionals [<CitationRef CitationID="CR13">13</CitationRef>]. Some of them also involve initiatives for retaining employees, developing personal and professional responsibility, and orienting new staff [<CitationRef CitationID="CR31">31</CitationRef>].</Para><Para ID="Par6">There have been ongoing global commitments to FDPs to improve medical education and meet evolving healthcare needs. In 1966, the World Health Organization [<CitationRef CitationID="CR33">33</CitationRef>] published a report entitled &#x201C;The training and preparation of teachers for medical schools with special regard to the needs of developing countries,&#x201D; which provided recommendations for an international program of medical teacher training and a framework for subsequent developments in the field. More recently, there have been efforts to improve medical education in the scientifically developed world, with emphasis on adapting to changes in medicine. Several conferences have been held to address the future of faculty development, emphasizing the need for a global perspective and international collaboration. For example, the conference on &#x201C;A 2020 Vision of Faculty Education Development across the Medical Education Continuum&#x201D; in 2010 at the Baylor College of Medicine in Houston, Texas aimed to develop recommendations for training faculty who prepare physicians to meet evolving healthcare needs [<CitationRef CitationID="CR25">25</CitationRef>]. Additionally, medical schools are increasingly investing in faculty development. There is significant evidence of ongoing commitments to FDPs in the Arabian Gulf as well. Abdulrahman et al. [<CitationRef CitationID="CR1">1</CitationRef>] recommended making FDPs a requirement for all new faculty members before they are assigned any academic responsibility. They also recommended that these programs&#x2019; levels, activities, content, and timings be devised according to individualized needs assessment. An important recommendation was establishing a medical education department/center/office/unit and special committee for FDPs.</Para><Para ID="Par7">This recommendation materialized at the Faculty of Medicine (FOM) at King Abdulaziz University, Jeddah, Saudi Arabia, where a medical education department (MED) was founded in 2007 in response to massive curricular changes and the introduction of a new undergraduate, integrated system-based curriculum in 1999 [<CitationRef CitationID="CR2">2</CitationRef>]. The MED now trains faculty in diverse fields and content through workshops and short courses on curriculum and course design, student assessment, teaching and learning strategies, and other educational areas.<Superscript>9</Superscript> A retrospective study in 2015 analyzed the FDPs at the FOM at King Abdulaziz University from 2008 to 2014 and found that frequent workshops in the first three years (2008 to 2011) focused on students&#x2019; assessment. It is likely that the faculty&#x2019;s participation in FDPs evolved according to their needs and major events in the institute or curriculum [<CitationRef CitationID="CR2">2</CitationRef>].</Para><Para ID="Par8">In 2007, the FOM implemented a new integrated system-based undergraduate curriculum. The introduction of different teaching strategies, mainly problem-based learning (PBL), necessitated an FDP to prepare faculty members as PBL facilitators, which was conducted and managed by the MED [<CitationRef CitationID="CR16">16</CitationRef>]. The program has been consistently offered since 2007 as a component of diverse faculty development initiatives, encompassing onboarding for new faculty members and ongoing training as required.This ongoing PBL-FDP has become mandatory for faculty members participating in PBL sessions at the FOM.</Para><Para ID="Par9">Specifically, the PBL-FDP aimed to introduce faculty members to the PBL process, facilitate learning, and evaluate PBL. Initially, it was scheduled for five days, with an introduction to the PBL process and discussions on the role and involvement of tutors and students in assessment and evaluation in PBL. In addition, two-day PBL simulation sessions were conducted. Later, considering the results of workshop evaluation surveys, the program was shortened to four and a half days, with only one simulation session [<CitationRef CitationID="CR16">16</CitationRef>]. These workshops sought to prepare faculty members with the knowledge and skills required for facilitating PBL and promote positive attitudes toward active learning through short presentations, scenario-based discussions, observations of role-modeled behavior, participant role-playing, and feedback [<CitationRef CitationID="CR16">16</CitationRef>].</Para><Para ID="Par10"><Superscript>In the context of King Abdulaziz University&#x2019;s Faculty of Medicine (KAU&#x2212;FOM), undergraduate medical students in their third year are initially introduced to PBL within the curriculum&#x2019;s modular, integrated system&#x2212;based approach. PBL tutorials are conducted in two&#x2212;hour sessions, with groups comprising approximately 8&#x2013;10 students convening three times per module</Superscript>.</Para><Para ID="Par11">Although the PBL-FDP has continued for nearly 10 years, there has been no comprehensive assessment of its outcomes. This assessment is important to confirm the program&#x2019;s effectiveness and improve learning outcomes for both students and faculty members [<CitationRef CitationID="CR16">16</CitationRef>]; van der Vleuten &#x0026; Schuwirth [<CitationRef CitationID="CR30">30</CitationRef>], . Such an assessment would allow program organizers to measure the impact of the PBL-FDP, recognize areas for improvement, and make informed decisions for future revisions [<CitationRef CitationID="CR23">23</CitationRef>]. Moreover, it would provide valuable feedback to faculty members, allowing them to reflect on their teaching methods, identify their strengths and weaknesses, and make the necessary changes to enhance their PBL facilitation skills [<CitationRef CitationID="CR5">5</CitationRef>, <CitationRef CitationID="CR12">12</CitationRef>].</Para><Para ID="Par12">One of the most widely used models for program assessment is the Kirkpatrick framework, which evaluates program outcomes across four levels (reaction, learning, behavior, and results) [<CitationRef CitationID="CR22">22</CitationRef>]. In 2016, this framework was systematically reviewed by Steinert et al. [<CitationRef CitationID="CR27">27</CitationRef>] to investigate 111 studies on FDPs run to improve teaching effectiveness. They found that 50&#x0025; of the studies evaluated reaction, 67&#x0025; assessed participants&#x2019; learning, 81&#x0025; assessed changes in behavior, and 26&#x0025; assessed the program&#x2019;s larger impact. Compared with their previous review [<CitationRef CitationID="CR26">26</CitationRef>], this review identified more diverse outcome levels in the literature and found the model suitable for evaluating the effectiveness of FDPs as well as changes in learners&#x2019; attitudes, knowledge, and skills.</Para><Para ID="Par13">While certain approaches in the literature have used pre- and post-surveying tools and direct observations of PBL, others have considered third-party perspectives such as students&#x2019; perceptions of faculty&#x2019;s performance [<CitationRef CitationID="CR11">11</CitationRef>, <CitationRef CitationID="CR26">26</CitationRef>]. Lim and Choy [<CitationRef CitationID="CR17">17</CitationRef>] employed the Kirkpatrick model to investigate the impact of a PBL tutor development program through student feedback; tutors&#x2019; confidence in teaching; and post-program surveys on changes in academic orientation, knowledge, and tutoring behaviors. Such an evaluation of outcomes allowed a structured investigation into the PBL program in terms of participants&#x2019; reactions, learning, and behavior and identified gaps in implementation.</Para><Para ID="Par14">Based on the foregoing, our research explored students&#x2019; evaluations of tutors and tutors&#x2019; insights into and experiences of PBL to inform the MED about necessary improvements to the existing PBL-FDP. This study evaluates the outcome of the PBL-FDP by integrating students&#x2019; feedback and tutors&#x2019; perceptions into the model, specifically its first (reaction) and second (learning) levels.</Para><Para ID="Par15">The first level of the model (reaction) measures participants&#x2019; immediate reactions to the training program. Previous research has demonstrated faculty members&#x2019; positive perceptions of PBL-FDPs, with the majority (88.8&#x0025;) reporting being comfortable with the level of training received [<CitationRef CitationID="CR16">16</CitationRef>]. While gathering feedback from participants is a common method of assessing the first level of the model, using student feedback as a complementary source of information can provide valuable insights into the effectiveness of the program in terms of meeting the needs of students and improving the quality of education. Student feedback can also help identify areas in which PBL tutors can improve their performance by promoting different learning approaches. Students&#x2019; perspectives can thus provide a more objective assessment of the program&#x2019;s effectiveness and help identify any biases or limitations in the feedback provided by the participants.</Para><Para ID="Par16">The second level of the Kirkpatrick model (learning) involves evaluating the learning outcomes of an FDP. Attitude is one of the three domains of learning outcomes, alongside knowledge and skills. Evaluating the attitude domain in the second level of the Kirkpatrick model involves assessing the extent to which the FDP has influenced tutors&#x2019; attitudes toward teaching. This can include tutors&#x2019; beliefs about the importance of promoting different learning approaches, their motivation to improve their teaching skills, and their confidence in their ability to facilitate tutorials.</Para><Para ID="Par17">To evaluate the attitude domain, this study uses the feedback collected from the students who participated in the PBL sessions led by the tutors in the FDP. Collecting feedback from students allows us to assess the extent to which the FDP has improved tutors&#x2019; ability to promote different learning approaches in PBL and change the program to better meet the needs of students. Furthermore, to understand tutors&#x2019; attitudes, this study also conducts focus group discussions with PBL tutors to identify their perceptions of the FDP and challenges they faced during the program.</Para></Section1><Section1 ID="Sec2"><Heading>Methods</Heading><Para ID="Par18">This mixed-methods study obtained ethical approval from the Unit of Biomedical Ethics on January 18, 2023. It was conducted in two phases. In phase one, the previously validated 13-item questionnaire presented by Dolmans and Ginns [<CitationRef CitationID="CR9">9</CitationRef>] was employed (see the Appendix). Over three months (January to March 2023), this was completed by 284 male and female third-year medical students at the FOM at King Abdulaziz University (male&#x2009;=&#x2009;62.0&#x0025;, <Emphasis Type="Italic">n</Emphasis>&#x2009;=&#x2009;176, Table&#x00A0;<InternalRef RefID="Tab1">1</InternalRef>). Since the third year of the medical program at King Abdulaziz University is the first time that students experience PBL as a teaching strategy, the covering letter accompanying the questionnaire instructed them to evaluate all the tutors they had encountered during that academic year and think about the PBL courses as a whole, rather than identifying individual subjects, topics, or tutors when answering the questions. Under FOM policy, attending the PBL-FDP is mandatory for every faculty member involved in facilitating PBL sessions. This fact confirmed that all the tutors assessed by the students had participated in the PBL-FDP. The questionnaire was distributed through Google Forms, an online platform that allowed for convenient and efficient data collection. The survey was open for three months, providing ample time for the students to respond. At the end, an open-ended question on students&#x2019; recommendations for improving PBL was included.</Para><Para ID="Par19"><Table Float="Yes" ID="Tab1"><Caption Language="En"><CaptionNumber>Table 1</CaptionNumber><CaptionContent><SimplePara>Socio-demographic characteristics of the study population (<Emphasis Type="Italic">N</Emphasis>&#x2009;=&#x2009;284)</SimplePara></CaptionContent></Caption><tgroup cols="4"><colspec colnum="1" colname="c1" align="left" /><colspec colnum="2" colname="c2" align="left" /><colspec colnum="3" colname="c3" align="left" /><colspec colnum="4" colname="c4" align="char" char="." /><thead><row><entry align="left" namest="c1" nameend="c2"><SimplePara>Characteristic</SimplePara></entry><entry align="left" colname="c3"><SimplePara>Number</SimplePara></entry><entry align="left" colname="c4"><SimplePara>&#x0025;</SimplePara></entry></row></thead><tbody><row><entry align="left" namest="c1" nameend="c2"><SimplePara>Total</SimplePara></entry><entry align="left" colname="c3"><SimplePara>284</SimplePara></entry><entry align="left" colname="c4"><SimplePara>100.0</SimplePara></entry></row><row><entry align="left" colname="c1" morerows="1"><SimplePara>Gender</SimplePara></entry><entry align="left" colname="c2"><SimplePara>Male</SimplePara></entry><entry align="left" colname="c3"><SimplePara>176</SimplePara></entry><entry align="char" char="." colname="c4"><SimplePara>62.0</SimplePara></entry></row><row><entry align="left" colname="c2"><SimplePara>Female</SimplePara></entry><entry align="left" colname="c3"><SimplePara>108</SimplePara></entry><entry align="char" char="." colname="c4"><SimplePara>38.0</SimplePara></entry></row></tbody></tgroup></Table></Para><Para ID="Par20">The questionnaire asked for the students&#x2019; agreement with items in five categories of learning approaches: (1) constructive/active learning, (2) self-directed learning, (3) contextual learning, (4) collaborative learning, and (5) intra-personal behavior. Responses to each item were sought on a five-point Likert scale (1&#x2009;=&#x2009;strongly disagree, 5&#x2009;=&#x2009;strongly agree) [<CitationRef CitationID="CR18">18</CitationRef>]. The items of each category were as follows:</Para><Section2 ID="Sec3"><Heading>&#x25CF; Constructive/active learning</Heading><Para ID="Par21"><UnorderedList Mark="Dash"><ItemContent><Para ID="Par22">Summarizing what has been learnt in one&#x2019;s own words.</Para></ItemContent><ItemContent><Para ID="Par23">Searching for links between the issues discussed in the tutorial group.</Para></ItemContent><ItemContent><Para ID="Par24">Understanding underlying mechanisms/theories.</Para></ItemContent></UnorderedList></Para></Section2><Section2 ID="Sec4"><Heading>&#x25CF; self-directed learning</Heading><Para ID="Par25"><UnorderedList Mark="Dash"><ItemContent><Para ID="Par26">Generating clear learning issues on one&#x2019;s own.</Para></ItemContent><ItemContent><Para ID="Par27">Searching for various resources on one&#x2019;s own.</Para></ItemContent></UnorderedList></Para></Section2><Section2 ID="Sec5"><Heading>&#x25CF; contextual learning</Heading><Para ID="Par28"><UnorderedList Mark="Dash"><ItemContent><Para ID="Par29">Applying knowledge to the discussed problem.</Para></ItemContent><ItemContent><Para ID="Par30">Applying knowledge to other situations/problems.</Para></ItemContent></UnorderedList></Para></Section2><Section2 ID="Sec6"><Heading>&#x25CF; collaborative learning</Heading><Para ID="Par31"><UnorderedList Mark="Dash"><ItemContent><Para ID="Par32">Giving constructive feedback on group work.</Para></ItemContent><ItemContent><Para ID="Par33">Evaluating group cooperation regularly.</Para></ItemContent></UnorderedList></Para></Section2><Section2 ID="Sec7"><Heading>&#x25CF; intra-personal behavior</Heading><Para ID="Par34"><UnorderedList Mark="Dash"><ItemContent><Para ID="Par35">Providing a clear picture of their strengths and weaknesses as a tutor.</Para></ItemContent><ItemContent><Para ID="Par36">Showing a clear motivation to fulfil the role of a tutor.</Para></ItemContent></UnorderedList></Para><Para ID="Par37">Additionally, qualitative data were collected from a semi-structured focus group, consisting of three groups of 21 academic staff at the FOM who had attended PBL-FDPs over the past 10 years. The participants had wide-ranging academic experience, as they included both junior and senior members of the academic staff. The principal investigator, an expert in PBL, led all three groups. Each discussion lasted for 50&#x2013;60&#x00A0;min and comprised open-ended questions to acquire deeper insights into the faculty members&#x2019; experiences and perspectives of PBL. The results of the phase one questionnaire were also discussed.</Para><Para ID="Par38">Owing to data saturation, only three focus group sessions were conducted. These were all recorded and subsequently transcribed, before being sent to the participants for checking. The resultant data were coded and grouped under five main themes: tutors&#x2019; insights into their strengths and weaknesses, challenges in conducting PBL, tutors&#x2019; ways of preparing for PBL, feedback, and suggestions for improving PBL workshops.</Para></Section2><Section2 ID="Sec8"><Heading>Data analysis</Heading><Para ID="Par39">The data obtained in phase one were analyzed and presented using IBM SPSS version 23 (IBM Corp., Armonk, N.Y., USA) and GraphPad Prism version 8 (GraphPad Software, Inc., San Diego, CA, USA). The required sample size was computed on the Raosoft website with an error margin of 5&#x0025;, confidence level of 95&#x0025;, population size of 415 faculty members, and response distribution of 50&#x0025;. This suggested a minimum sample of 200 students. Of the 415 questionnaires distributed, 284 responses were collected (response rate&#x2009;=&#x2009;68.4&#x0025;). Hence, the number of responses exceeded the calculated minimum sample size. Numbers and percentages were used for the categorical variables, while the continuous variables were presented as means and standard deviations. Subsequently, a reliability analysis was conducted using Cronbach&#x2019;s alpha values to study the properties, items, and average inter-item correlations of the measurement scales.</Para><Para ID="Par40">The correlations of the continuous variables were analyzed using Pearson&#x2019;s correlation coefficients. The Chi-square test was used to establish the relationships among the categorical variables. Furthermore, to compare the means of two or more groups, an independent <Emphasis Type="Italic">t</Emphasis>-test was conducted under the assumption of a normal distribution. As an alternative test, Welch&#x2019;s <Emphasis Type="Italic">t</Emphasis>-test was conducted. A p-value of &#x003C;&#x2009;0.05 was the criterion for rejecting the null hypothesis.</Para><Para ID="Par41">For the qualitative data analysis in phase two, the six steps of Braun and Clarke&#x2019;s [<CitationRef CitationID="CR7">7</CitationRef>] framework for thematic analysis were followed:</Para></Section2><Section2 ID="Sec9"><Heading>Step 1: familiarizing with the data</Heading><Para ID="Par42">The authors read and re-read transcripts of the recordings. Key ideas were marked and initial notes were made.</Para><Section3 ID="Sec10"><Heading>Step 2: Generating initial codes</Heading><Para ID="Par43">The data were organized systematically and meaningfully. Subsequently, each segment of data relevant to the research questions was open coded manually. The initial codes that emerged from reading the transcripts were discussed and preliminary codes were developed. All the researchers coded the transcripts separately and compared their codes later.</Para></Section3></Section2><Section2 ID="Sec11"><Heading>Step 3: searching for themes</Heading><Para ID="Par44">After all the data were initially coded and collated, the analysis shifted to a larger scale by sorting the various codes into potential themes and collecting all relevant coded data extracts according to these themes. This resulted in a collection of candidate themes and sub-themes, and all data extracts coded in relation to them.</Para></Section2><Section2 ID="Sec12"><Heading>Step 4: reviewing themes</Heading><Para ID="Par45">After collecting all the relevant data, their association with the themes was reviewed. The data sorted according to themes were coherent, meaningful, clear, and distinct.</Para></Section2><Section2 ID="Sec13"><Heading>Step 5: defining themes</Heading><Para ID="Par46">The authors defined and further refined the themes. The three focus groups identified five themes: tutors&#x2019; insights into their strengths and weaknesses, challenges in conducting PBL, tutors&#x2019; ways of preparing for PBL, feedback, and suggestions for improving PBL workshops.</Para></Section2><Section2 ID="Sec14"><Heading>Step 6: writing up</Heading><Para ID="Par47">The thematic analysis was reported.</Para></Section2></Section1><Section1 ID="Sec15" Type="Results"><Heading>Results</Heading><Para ID="Par48"><?Annotation ID="3" Text="Figure Caption(s) (Fig. 1) missing in the manuscript. Please check."?>In the questionnaire, the 284 students evaluated tutors&#x2019; promotion of the five learning approaches. Table&#x00A0;<InternalRef RefID="Tab3">2</InternalRef>a presents the students&#x2019; levels of agreeability with those learning approaches. Nearly half agreed with the (a) &#x201C;searching for links between the issues discussed in the tutorial group&#x201D; (45.4&#x0025;, <Emphasis Type="Italic">n</Emphasis>&#x2009;=&#x2009;129), (b) &#x201C;generating clear learning issues on one&#x2019;s own&#x201D; (40.5&#x0025;, <Emphasis Type="Italic">n</Emphasis>&#x2009;=&#x2009;115), (c) &#x201C;searching for various resources on one&#x2019;s own&#x201D; (43.7&#x0025;, <Emphasis Type="Italic">n</Emphasis>&#x2009;=&#x2009;124), and (d) &#x201C;applying knowledge to the discussed problem&#x201D; (45.5&#x0025;, <Emphasis Type="Italic">n</Emphasis>&#x2009;=&#x2009;129) items. Furthermore, Table&#x00A0;<InternalRef RefID="Tab3">2</InternalRef>b shows that the self-directed learning category had the highest mean score of the learning approaches (mean&#x2009;&#x00B1;&#x2009;SD&#x2009;=&#x2009;3.50&#x2009;&#x00B1;&#x2009;1.0, scale&#x2009;=&#x2009;1&#x2013;5), while the intra-personal behavior category had the lowest mean score (mean&#x2009;&#x00B1;&#x2009;SD&#x2009;=&#x2009;2.98&#x2009;&#x00B1;&#x2009;1.0, scale&#x2009;=&#x2009;1&#x2013;5). At the item level, the &#x201C;searching for various resources on one&#x2019;s own&#x201D; item had the highest mean score (mean&#x2009;&#x00B1;&#x2009;SD&#x2009;=&#x2009;3.58&#x2009;&#x00B1;&#x2009;1.1, scale&#x2009;=&#x2009;1&#x2013;5), while the &#x201C;providing a clear picture of their strengths and weaknesses as a tutor&#x201D; item had lowest mean score (mean&#x2009;&#x00B1;&#x2009;SD&#x2009;=&#x2009;2.78&#x2009;&#x00B1;&#x2009;1.2, scale&#x2009;=&#x2009;1&#x2013;5). Figure&#x00A0;1 presents the mean scores of the learning approaches awarded by the students.</Para><Para ID="Par49"><Table Float="Yes" ID="Tab2"><Caption Language="En"><CaptionNumber>Table 2</CaptionNumber><CaptionContent><SimplePara>a. Students&#x2019; levels of agreeability with the learning approaches of tutors (<Emphasis Type="Italic">N</Emphasis>&#x2009;=&#x2009;284)</SimplePara></CaptionContent></Caption><tgroup cols="6"><colspec colnum="1" colname="c1" align="left" /><colspec colnum="2" colname="c2" align="left" /><colspec colnum="3" colname="c3" align="left" /><colspec colnum="4" colname="c4" align="left" /><colspec colnum="5" colname="c5" align="left" /><colspec colnum="6" colname="c6" align="left" /><thead><row><entry align="left" colname="c1"><SimplePara>Variable</SimplePara></entry><entry align="left" colname="c2"><SimplePara>Strongly disagree</SimplePara></entry><entry align="left" colname="c3"><SimplePara>Disagree</SimplePara></entry><entry align="left" colname="c4"><SimplePara>Neutral</SimplePara></entry><entry align="left" colname="c5"><SimplePara>Agree</SimplePara></entry><entry align="left" colname="c6"><SimplePara>Strongly agree</SimplePara></entry></row><row><entry align="left" namest="c1" nameend="c6"><SimplePara>
  Constructive/active learning
</SimplePara></entry></row></thead><tbody><row><entry align="left" colname="c1"><SimplePara>Summarizing what has been learnt in one&#x2019;s own words</SimplePara></entry><entry align="left" colname="c2"><SimplePara>24(8.5)</SimplePara></entry><entry align="left" colname="c3"><SimplePara>33(11.6)</SimplePara></entry><entry align="left" colname="c4"><SimplePara>77(27.1)</SimplePara></entry><entry align="left" colname="c5"><SimplePara>107(37.7)</SimplePara></entry><entry align="left" colname="c6"><SimplePara>43(15.1)</SimplePara></entry></row><row><entry align="left" colname="c1"><SimplePara>Searching for links between the issues discussed in the tutorial group</SimplePara></entry><entry align="left" colname="c2"><SimplePara>26(9.2)</SimplePara></entry><entry align="left" colname="c3"><SimplePara>28(9.9)</SimplePara></entry><entry align="left" colname="c4"><SimplePara>60(21.1)</SimplePara></entry><entry align="left" colname="c5"><SimplePara>129(45.4)</SimplePara></entry><entry align="left" colname="c6"><SimplePara>41(14.4)</SimplePara></entry></row><row><entry align="left" colname="c1"><SimplePara>Understanding underlying mechanisms/theories</SimplePara></entry><entry align="left" colname="c2"><SimplePara>25(8.8)</SimplePara></entry><entry align="left" colname="c3"><SimplePara>38(13.4)</SimplePara></entry><entry align="left" colname="c4"><SimplePara>84(29.6)</SimplePara></entry><entry align="left" colname="c5"><SimplePara>99(34.9)</SimplePara></entry><entry align="left" colname="c6"><SimplePara>38(13.4)</SimplePara></entry></row><row><entry align="left" namest="c1" nameend="c6"><SimplePara><Emphasis Type="BoldItalic">Self-directed learning</Emphasis></SimplePara></entry></row><row><entry align="left" colname="c1"><SimplePara>Generating clear learning issues on one&#x2019;s own</SimplePara></entry><entry align="left" colname="c2"><SimplePara>23(8.1)</SimplePara></entry><entry align="left" colname="c3"><SimplePara>36(12.7)</SimplePara></entry><entry align="left" colname="c4"><SimplePara>66(23.2)</SimplePara></entry><entry align="left" colname="c5"><SimplePara>115(40.5)</SimplePara></entry><entry align="left" colname="c6"><SimplePara>44(15.5)</SimplePara></entry></row><row><entry align="left" colname="c1"><SimplePara>Searching for various resources on one&#x2019;s own</SimplePara></entry><entry align="left" colname="c2"><SimplePara>21(7.4)</SimplePara></entry><entry align="left" colname="c3"><SimplePara>27(9.5)</SimplePara></entry><entry align="left" colname="c4"><SimplePara>57(20.1)</SimplePara></entry><entry align="left" colname="c5"><SimplePara>124(43.7)</SimplePara></entry><entry align="left" colname="c6"><SimplePara>55(19.4)</SimplePara></entry></row><row><entry align="left" namest="c1" nameend="c6"><SimplePara><Emphasis Type="BoldItalic">Contextual learning</Emphasis></SimplePara></entry></row><row><entry align="left" colname="c1"><SimplePara>Applying knowledge to the discussed problem</SimplePara></entry><entry align="left" colname="c2"><SimplePara>18(6.3)</SimplePara></entry><entry align="left" colname="c3"><SimplePara>26(9.2)</SimplePara></entry><entry align="left" colname="c4"><SimplePara>72(25.4)</SimplePara></entry><entry align="left" colname="c5"><SimplePara>129(45.4)</SimplePara></entry><entry align="left" colname="c6"><SimplePara>39(13.7)</SimplePara></entry></row><row><entry align="left" colname="c1"><SimplePara>Applying knowledge to other situations/problems</SimplePara></entry><entry align="left" colname="c2"><SimplePara>23(8.1)</SimplePara></entry><entry align="left" colname="c3"><SimplePara>49(17.3)</SimplePara></entry><entry align="left" colname="c4"><SimplePara>88(31.0)</SimplePara></entry><entry align="left" colname="c5"><SimplePara>100(35.2)</SimplePara></entry><entry align="left" colname="c6"><SimplePara>24(8.5)</SimplePara></entry></row><row><entry align="left" namest="c1" nameend="c6"><SimplePara><Emphasis Type="BoldItalic">Collaborative learning</Emphasis></SimplePara></entry></row><row><entry align="left" colname="c1"><SimplePara>Giving constructive feedback on group work</SimplePara></entry><entry align="left" colname="c2"><SimplePara>34(12.0)</SimplePara></entry><entry align="left" colname="c3"><SimplePara>46(16.2)</SimplePara></entry><entry align="left" colname="c4"><SimplePara>88(31.0)</SimplePara></entry><entry align="left" colname="c5"><SimplePara>89(31.3)</SimplePara></entry><entry align="left" colname="c6"><SimplePara>27(9.5)</SimplePara></entry></row><row><entry align="left" colname="c1"><SimplePara>Evaluating group cooperation regularly</SimplePara></entry><entry align="left" colname="c2"><SimplePara>37(13.0)</SimplePara></entry><entry align="left" colname="c3"><SimplePara>48(16.9)</SimplePara></entry><entry align="left" colname="c4"><SimplePara>81(28.5)</SimplePara></entry><entry align="left" colname="c5"><SimplePara>85(29.9)</SimplePara></entry><entry align="left" colname="c6"><SimplePara>33(11.6)</SimplePara></entry></row><row><entry align="left" namest="c1" nameend="c6"><SimplePara><Emphasis Type="BoldItalic">Intra-personal behavior</Emphasis></SimplePara></entry></row><row><entry align="left" colname="c1"><SimplePara>Providing a clear picture of their strengths and weaknesses as a tutor</SimplePara></entry><entry align="left" colname="c2"><SimplePara>54(19.0)</SimplePara></entry><entry align="left" colname="c3"><SimplePara>52(18.3)</SimplePara></entry><entry align="left" colname="c4"><SimplePara>104(36.6)</SimplePara></entry><entry align="left" colname="c5"><SimplePara>50(17.6)</SimplePara></entry><entry align="left" colname="c6"><SimplePara>24(8.5)</SimplePara></entry></row><row><entry align="left" colname="c1"><SimplePara>Showing a clear motivation to fulfil the role of a tutor</SimplePara></entry><entry align="left" colname="c2"><SimplePara>31(10.9)</SimplePara></entry><entry align="left" colname="c3"><SimplePara>39(13.7)</SimplePara></entry><entry align="left" colname="c4"><SimplePara>95(33.5)</SimplePara></entry><entry align="left" colname="c5"><SimplePara>85(29.9)</SimplePara></entry><entry align="left" colname="c6"><SimplePara>34(12.0)</SimplePara></entry></row></tbody></tgroup></Table></Para><Para ID="Par50"><Table Float="Yes" ID="Tab3"><Caption Language="En"><CaptionNumber>Table 2</CaptionNumber><CaptionContent><SimplePara>b. Mean scores of the learning approaches (<Emphasis Type="Italic">N</Emphasis>&#x2009;=&#x2009;284)</SimplePara></CaptionContent></Caption><tgroup cols="2"><colspec colnum="1" colname="c1" align="left" /><colspec colnum="2" colname="c2" align="char" char="±" /><thead><row><entry align="left" colname="c1"><SimplePara>Variable</SimplePara></entry><entry align="left" colname="c2"><SimplePara>Mean&#x2009;&#x00B1;&#x2009;SD (1&#x2013;5)</SimplePara></entry></row><row><entry align="left" colname="c1"><SimplePara>
  Constructive/active learning
</SimplePara></entry><entry align="left" colname="c2"><SimplePara>
  3.39&#x2009;&#x00B1;&#x2009;1.0
</SimplePara></entry></row></thead><tbody><row><entry align="left" colname="c1"><SimplePara>Summarizing what has been learnt in one&#x2019;s own words</SimplePara></entry><entry align="char" char="±" colname="c2"><SimplePara>3.39&#x2009;&#x00B1;&#x2009;1.1</SimplePara></entry></row><row><entry align="left" colname="c1"><SimplePara>Searching for links between the issues discussed in the tutorial group</SimplePara></entry><entry align="char" char="±" colname="c2"><SimplePara>3.46&#x2009;&#x00B1;&#x2009;1.1</SimplePara></entry></row><row><entry align="left" colname="c1"><SimplePara>Understanding underlying mechanisms/theories</SimplePara></entry><entry align="char" char="±" colname="c2"><SimplePara>3.31&#x2009;&#x00B1;&#x2009;1.1</SimplePara></entry></row><row><entry align="left" colname="c1"><SimplePara><Emphasis Type="BoldItalic">Self-directed learning</Emphasis></SimplePara></entry><entry align="char" char="±" colname="c2"><SimplePara><Emphasis Type="BoldItalic">3.50&#x2009;&#x00B1;&#x2009;1.0</Emphasis></SimplePara></entry></row><row><entry align="left" colname="c1"><SimplePara>Generating clear learning issues on one&#x2019;s own</SimplePara></entry><entry align="char" char="±" colname="c2"><SimplePara>3.43&#x2009;&#x00B1;&#x2009;1.1</SimplePara></entry></row><row><entry align="left" colname="c1"><SimplePara>Searching for various resources on one&#x2019;s own</SimplePara></entry><entry align="char" char="±" colname="c2"><SimplePara>3.58&#x2009;&#x00B1;&#x2009;1.1</SimplePara></entry></row><row><entry align="left" colname="c1"><SimplePara><Emphasis Type="BoldItalic">Contextual learning</Emphasis></SimplePara></entry><entry align="char" char="±" colname="c2"><SimplePara><Emphasis Type="BoldItalic">3.35&#x2009;&#x00B1;&#x2009;0.9</Emphasis></SimplePara></entry></row><row><entry align="left" colname="c1"><SimplePara>Applying knowledge to the discussed problem</SimplePara></entry><entry align="char" char="±" colname="c2"><SimplePara>3.51&#x2009;&#x00B1;&#x2009;1.0</SimplePara></entry></row><row><entry align="left" colname="c1"><SimplePara>Applying knowledge to other situations/problems</SimplePara></entry><entry align="char" char="±" colname="c2"><SimplePara>3.19&#x2009;&#x00B1;&#x2009;1.1</SimplePara></entry></row><row><entry align="left" colname="c1"><SimplePara><Emphasis Type="BoldItalic">Collaborative learning</Emphasis></SimplePara></entry><entry align="char" char="±" colname="c2"><SimplePara><Emphasis Type="BoldItalic">3.10&#x2009;&#x00B1;&#x2009;1.1</Emphasis></SimplePara></entry></row><row><entry align="left" colname="c1"><SimplePara>Giving constructive feedback on group work</SimplePara></entry><entry align="char" char="±" colname="c2"><SimplePara>3.10&#x2009;&#x00B1;&#x2009;1.2</SimplePara></entry></row><row><entry align="left" colname="c1"><SimplePara>Evaluating group cooperation regularly</SimplePara></entry><entry align="char" char="±" colname="c2"><SimplePara>3.10&#x2009;&#x00B1;&#x2009;1.2</SimplePara></entry></row><row><entry align="left" colname="c1"><SimplePara><Emphasis Type="BoldItalic">Intra-personal behavior</Emphasis></SimplePara></entry><entry align="char" char="±" colname="c2"><SimplePara><Emphasis Type="BoldItalic">2.98&#x2009;&#x00B1;&#x2009;1.0</Emphasis></SimplePara></entry></row><row><entry align="left" colname="c1"><SimplePara>Providing a clear picture of their strengths and weaknesses as a tutor</SimplePara></entry><entry align="char" char="±" colname="c2"><SimplePara>2.78&#x2009;&#x00B1;&#x2009;1.2</SimplePara></entry></row><row><entry align="left" colname="c1"><SimplePara>Showing a clear motivation to fulfil the role of a tutor</SimplePara></entry><entry align="char" char="±" colname="c2"><SimplePara>3.18&#x2009;&#x00B1;&#x2009;1.2</SimplePara></entry></row></tbody></tgroup></Table></Para><FormalPara ID="FPar1" RenderingStyle="Style1"><Heading>Figure&#x00A0;1</Heading><Para ID="Par51">Mean scores of the learning approaches evaluated by the students (<Emphasis Type="Italic">N</Emphasis>&#x2009;=&#x2009;284).</Para></FormalPara><Para ID="Par52"><?Annotation ID="4" Text="Figure Caption(s) (Fig. 2) missing in the manuscript. Please check."?>Table&#x00A0;<InternalRef RefID="Tab4">3</InternalRef> shows the mean performance ranking for tutors awarded by the students and tutors&#x2019; promotion of the learning approaches by percentage. The results reveal that the mean performance ranking for tutors was above halfway (mean&#x2009;&#x00B1;&#x2009;SD&#x2009;=&#x2009;6.32&#x2009;&#x00B1;&#x2009;2.0, <Emphasis Type="Italic">N</Emphasis>&#x2009;=&#x2009;284, min&#x2009;=&#x2009;1, max&#x2009;=&#x2009;10). The performance ranking was well distributed among rankings 5 (13.0&#x0025;, <Emphasis Type="Italic">n</Emphasis>&#x2009;=&#x2009;37), 6 (22.9&#x0025;, <Emphasis Type="Italic">n</Emphasis>&#x2009;=&#x2009;65), 7 (18.7&#x0025;, <Emphasis Type="Italic">n</Emphasis>&#x2009;=&#x2009;53) and 8 (16.5&#x0025;, <Emphasis Type="Italic">n</Emphasis>&#x2009;=&#x2009;47). Overall, most tutors performed sufficiently, namely they received rankings from 1 to 6 out of 10 (52.8&#x0025;, <Emphasis Type="Italic">n</Emphasis>&#x2009;=&#x2009;150). Figure&#x00A0;2 presents the distribution of tutors&#x2019; mean performance rankings.</Para><Para ID="Par53"><Table Float="Yes" ID="Tab4"><Caption Language="En"><CaptionNumber>Table 3</CaptionNumber><CaptionContent><SimplePara>Tutors&#x2019; mean performance ranking and promotion of the learning approaches (&#x0025;; <Emphasis Type="Italic">N</Emphasis>&#x2009;=&#x2009;284)</SimplePara></CaptionContent></Caption><tgroup cols="8"><colspec colnum="1" colname="c1" align="left" /><colspec colnum="2" colname="c2" align="left" /><colspec colnum="3" colname="c3" align="left" /><colspec colnum="4" colname="c4" align="left" /><colspec colnum="5" colname="c5" align="left" /><colspec colnum="6" colname="c6" align="left" /><colspec colnum="7" colname="c7" align="left" /><colspec colnum="8" colname="c8" align="left" /><thead><row><entry align="left" colname="c1" /><entry align="left" colname="c2"><SimplePara><Emphasis Type="Italic">N</Emphasis></SimplePara></entry><entry align="left" namest="c3" nameend="c4"><SimplePara>Min</SimplePara></entry><entry align="left" colname="c5"><SimplePara>Max</SimplePara></entry><entry align="left" namest="c6" nameend="c7"><SimplePara>Mean</SimplePara></entry><entry align="left" colname="c8"><SimplePara>SD</SimplePara></entry></row></thead><tbody><row><entry align="left" colname="c1"><SimplePara>Performance ranking</SimplePara></entry><entry align="left" colname="c2"><SimplePara>284</SimplePara></entry><entry align="left" namest="c3" nameend="c4"><SimplePara>1</SimplePara></entry><entry align="left" colname="c5"><SimplePara>10</SimplePara></entry><entry align="left" namest="c6" nameend="c7"><SimplePara>6.32</SimplePara></entry><entry align="left" colname="c8"><SimplePara>2.0</SimplePara></entry></row><row><entry align="left" namest="c1" nameend="c3" /><entry align="left" namest="c4" nameend="c6"><SimplePara><Emphasis Type="Bold">Count</Emphasis></SimplePara></entry><entry align="left" namest="c7" nameend="c8"><SimplePara><Emphasis Type="Bold">&#x0025;</Emphasis></SimplePara></entry></row><row><entry align="left" namest="c1" nameend="c3"><SimplePara>Total</SimplePara></entry><entry align="left" namest="c4" nameend="c6"><SimplePara>284</SimplePara></entry><entry align="left" namest="c7" nameend="c8"><SimplePara>100.0</SimplePara></entry></row><row><entry align="left" colname="c1" morerows="9"><SimplePara>Performance ranking</SimplePara></entry><entry align="left" namest="c2" nameend="c3"><SimplePara>1</SimplePara></entry><entry align="left" namest="c4" nameend="c6"><SimplePara>7</SimplePara></entry><entry align="left" namest="c7" nameend="c8"><SimplePara>2.5</SimplePara></entry></row><row><entry align="left" namest="c2" nameend="c3"><SimplePara>2</SimplePara></entry><entry align="left" namest="c4" nameend="c6"><SimplePara>6</SimplePara></entry><entry align="left" namest="c7" nameend="c8"><SimplePara>2.1</SimplePara></entry></row><row><entry align="left" namest="c2" nameend="c3"><SimplePara>3</SimplePara></entry><entry align="left" namest="c4" nameend="c6"><SimplePara>13</SimplePara></entry><entry align="left" namest="c7" nameend="c8"><SimplePara>4.6</SimplePara></entry></row><row><entry align="left" namest="c2" nameend="c3"><SimplePara>4</SimplePara></entry><entry align="left" namest="c4" nameend="c6"><SimplePara>22</SimplePara></entry><entry align="left" namest="c7" nameend="c8"><SimplePara>7.7</SimplePara></entry></row><row><entry align="left" namest="c2" nameend="c3"><SimplePara>5</SimplePara></entry><entry align="left" namest="c4" nameend="c6"><SimplePara>37</SimplePara></entry><entry align="left" namest="c7" nameend="c8"><SimplePara>13.0</SimplePara></entry></row><row><entry align="left" namest="c2" nameend="c3"><SimplePara>6</SimplePara></entry><entry align="left" namest="c4" nameend="c6"><SimplePara>65</SimplePara></entry><entry align="left" namest="c7" nameend="c8"><SimplePara>22.9</SimplePara></entry></row><row><entry align="left" namest="c2" nameend="c3"><SimplePara>7</SimplePara></entry><entry align="left" namest="c4" nameend="c6"><SimplePara>53</SimplePara></entry><entry align="left" namest="c7" nameend="c8"><SimplePara>18.7</SimplePara></entry></row><row><entry align="left" namest="c2" nameend="c3"><SimplePara>8</SimplePara></entry><entry align="left" namest="c4" nameend="c6"><SimplePara>47</SimplePara></entry><entry align="left" namest="c7" nameend="c8"><SimplePara>16.5</SimplePara></entry></row><row><entry align="left" namest="c2" nameend="c3"><SimplePara>9</SimplePara></entry><entry align="left" namest="c4" nameend="c6"><SimplePara>14</SimplePara></entry><entry align="left" namest="c7" nameend="c8"><SimplePara>4.9</SimplePara></entry></row><row><entry align="left" namest="c2" nameend="c3"><SimplePara>10</SimplePara></entry><entry align="left" namest="c4" nameend="c6"><SimplePara>20</SimplePara></entry><entry align="left" namest="c7" nameend="c8"><SimplePara>7.0</SimplePara></entry></row><row><entry align="left" colname="c1" morerows="1"><SimplePara>Performance ranking</SimplePara></entry><entry align="left" namest="c2" nameend="c3"><SimplePara>Sufficient (1&#x2013;6)</SimplePara></entry><entry align="left" namest="c4" nameend="c6"><SimplePara>150</SimplePara></entry><entry align="left" namest="c7" nameend="c8"><SimplePara>52.8</SimplePara></entry></row><row><entry align="left" namest="c2" nameend="c3"><SimplePara>Excellent (7&#x2013;10)</SimplePara></entry><entry align="left" namest="c4" nameend="c6"><SimplePara>134</SimplePara></entry><entry align="left" namest="c7" nameend="c8"><SimplePara>47.2</SimplePara></entry></row></tbody></tgroup></Table></Para><FormalPara ID="FPar2" RenderingStyle="Style1"><Heading>Figure&#x00A0;2</Heading><Para ID="Par54">Mean performance rankings for tutors awarded by the students (<Emphasis Type="Italic">N</Emphasis>&#x2009;=&#x2009;284).</Para></FormalPara><Para ID="Par55">As presented in Table&#x00A0;<InternalRef RefID="Tab5">4</InternalRef>, the reliability statistics showed adequate Cronbach&#x2019;s alpha values of 0.789 (<Emphasis Type="Italic">N</Emphasis>&#x2009;=&#x2009;3, 95&#x0025; CI&#x2009;=&#x2009;0.74&#x2013;0.83) for the constructive/active learning category, 0.608 (<Emphasis Type="Italic">N</Emphasis>&#x2009;=&#x2009;2, 95&#x0025; CI&#x2009;=&#x2009;0.50&#x2013;0.69) for the self-directed learning category, 0.710 (<Emphasis Type="Italic">N</Emphasis>&#x2009;=&#x2009;2, 95&#x0025; CI&#x2009;=&#x2009;0.63&#x2013;0.77) for the contextual learning category, 0.796 (<Emphasis Type="Italic">N</Emphasis>&#x2009;=&#x2009;2, 95&#x0025; CI&#x2009;=&#x2009;0.74&#x2013;0.84) for the collaborative learning category, and 0.738 (<Emphasis Type="Italic">N</Emphasis>&#x2009;=&#x2009;2, 95&#x0025; CI&#x2009;=&#x2009;0.67&#x2013;0.79) for the intra-personal behavior category.</Para><Para ID="Par56"><Table Float="Yes" ID="Tab5"><Caption Language="En"><CaptionNumber>Table 4</CaptionNumber><CaptionContent><SimplePara>Reliability of the learning approach categories</SimplePara></CaptionContent></Caption><tgroup cols="4"><colspec colnum="1" colname="c1" align="left" /><colspec colnum="2" colname="c2" align="left" /><colspec colnum="3" colname="c3" align="left" /><colspec colnum="4" colname="c4" align="left" /><thead><row><entry align="left" colname="c1"><SimplePara>Category</SimplePara></entry><entry align="left" colname="c2"><SimplePara>No. of items</SimplePara></entry><entry align="left" colname="c3"><SimplePara>Cronbach&#x2019;s alpha</SimplePara></entry><entry align="left" colname="c4"><SimplePara>95&#x0025; confidence interval</SimplePara></entry></row></thead><tbody><row><entry align="left" colname="c1"><SimplePara>Constructive/active learning</SimplePara></entry><entry align="left" colname="c2"><SimplePara>3</SimplePara></entry><entry align="left" colname="c3"><SimplePara>0.789</SimplePara></entry><entry align="left" colname="c4"><SimplePara>0.74&#x2013;0.83</SimplePara></entry></row><row><entry align="left" colname="c1"><SimplePara>Self-directed learning</SimplePara></entry><entry align="left" colname="c2"><SimplePara>2</SimplePara></entry><entry align="left" colname="c3"><SimplePara>0.608</SimplePara></entry><entry align="left" colname="c4"><SimplePara>0.50&#x2013;0.69</SimplePara></entry></row><row><entry align="left" colname="c1"><SimplePara>Contextual learning</SimplePara></entry><entry align="left" colname="c2"><SimplePara>2</SimplePara></entry><entry align="left" colname="c3"><SimplePara>0.710</SimplePara></entry><entry align="left" colname="c4"><SimplePara>0.63&#x2013;0.77</SimplePara></entry></row><row><entry align="left" colname="c1"><SimplePara>Collaborative learning</SimplePara></entry><entry align="left" colname="c2"><SimplePara>2</SimplePara></entry><entry align="left" colname="c3"><SimplePara>0.796</SimplePara></entry><entry align="left" colname="c4"><SimplePara>0.74&#x2013;0.84</SimplePara></entry></row><row><entry align="left" colname="c1"><SimplePara>Intra-personal behavior</SimplePara></entry><entry align="left" colname="c2"><SimplePara>2</SimplePara></entry><entry align="left" colname="c3"><SimplePara>0.738</SimplePara></entry><entry align="left" colname="c4"><SimplePara>0.67&#x2013;0.79</SimplePara></entry></row></tbody></tgroup></Table></Para><Para ID="Par57">Table&#x00A0;<InternalRef RefID="Tab6">5</InternalRef> presents the correlations among the learning approaches. The results reveal that the constructive/active learning category was significantly positively correlated (<Emphasis Type="Italic">N</Emphasis>&#x2009;=&#x2009;284, <Emphasis Type="Italic">p</Emphasis>&#x2009;&#x003C;&#x2009;0.001) with all the other learning categories: self-directed learning (<Emphasis Type="Italic">r</Emphasis>&#x2009;=&#x2009;0.503), contextual learning (<Emphasis Type="Italic">r</Emphasis>&#x2009;=&#x2009;0.575), collaborative learning (<Emphasis Type="Italic">r</Emphasis>&#x2009;=&#x2009;0.517), and intra-personal behavior (<Emphasis Type="Italic">r</Emphasis>&#x2009;=&#x2009;0.604). This implies that when the constructive/active learning approach is adopted, the other learning approaches are established more dominantly. Similarly, the self-directed learning category was significantly positively correlated (<Emphasis Type="Italic">p</Emphasis>&#x2009;&#x003C;&#x2009;0.001) with the contextual learning (<Emphasis Type="Italic">r</Emphasis>&#x2009;=&#x2009;0.509), collaborative learning (<Emphasis Type="Italic">r</Emphasis>&#x2009;=&#x2009;0.338), and intra-personal behavior (<Emphasis Type="Italic">r</Emphasis>&#x2009;=&#x2009;0.459) categories. The contextual learning category also had a significant positive correlation (<Emphasis Type="Italic">p</Emphasis>&#x2009;&#x003C;&#x2009;0.001) with collaborative learning (<Emphasis Type="Italic">r</Emphasis>&#x2009;=&#x2009;0.555) and intra-personal behavior (<Emphasis Type="Italic">r</Emphasis>&#x2009;=&#x2009;0.584). Finally, the collaborative learning and intra-personal behavior categories were significantly positively correlated (<Emphasis Type="Italic">p</Emphasis>&#x2009;&#x003C;&#x2009;0.001, <Emphasis Type="Italic">r</Emphasis>&#x2009;=&#x2009;0.564).</Para><Para ID="Par58"><Table Float="Yes" ID="Tab6"><Caption Language="En"><CaptionNumber>Table 5</CaptionNumber><CaptionContent><SimplePara>Correlations among the learning approaches</SimplePara></CaptionContent></Caption><tgroup cols="6"><colspec colnum="1" colname="c1" align="left" /><colspec colnum="2" colname="c2" align="left" /><colspec colnum="3" colname="c3" align="left" /><colspec colnum="4" colname="c4" align="left" /><colspec colnum="5" colname="c5" align="left" /><colspec colnum="6" colname="c6" align="left" /><thead><row><entry align="left" namest="c1" nameend="c2"><SimplePara>Category</SimplePara></entry><entry align="left" colname="c3"><SimplePara>Self-directed learning</SimplePara></entry><entry align="left" colname="c4"><SimplePara>Contextual learning</SimplePara></entry><entry align="left" colname="c5"><SimplePara>Collaborative learning</SimplePara></entry><entry align="left" colname="c6"><SimplePara>Intra-personal behavior</SimplePara></entry></row></thead><tbody><row><entry align="left" colname="c1" morerows="2"><SimplePara>ConstructiveXXXctivee learning</SimplePara></entry><entry align="left" colname="c2"><SimplePara>r</SimplePara></entry><entry align="left" colname="c3"><SimplePara>0.503<Superscript>**</Superscript></SimplePara></entry><entry align="left" colname="c4"><SimplePara>0.575<Superscript>**</Superscript></SimplePara></entry><entry align="left" colname="c5"><SimplePara>0.517<Superscript>**</Superscript></SimplePara></entry><entry align="left" colname="c6"><SimplePara>0.604<Superscript>**</Superscript></SimplePara></entry></row><row><entry align="left" colname="c2"><SimplePara>p-value</SimplePara></entry><entry align="left" colname="c3"><SimplePara>&#x003C;&#x2009;0.001</SimplePara></entry><entry align="left" colname="c4"><SimplePara>&#x003C;&#x2009;0.001</SimplePara></entry><entry align="left" colname="c5"><SimplePara>&#x003C;&#x2009;0.001</SimplePara></entry><entry align="left" colname="c6"><SimplePara>&#x003C;&#x2009;0.001</SimplePara></entry></row><row><entry align="left" colname="c2"><SimplePara>N</SimplePara></entry><entry align="left" colname="c3"><SimplePara>284</SimplePara></entry><entry align="left" colname="c4"><SimplePara>284</SimplePara></entry><entry align="left" colname="c5"><SimplePara>284</SimplePara></entry><entry align="left" colname="c6"><SimplePara>284</SimplePara></entry></row><row><entry align="left" colname="c1" morerows="2"><SimplePara>Self-directed learning</SimplePara></entry><entry align="left" colname="c2"><SimplePara>r</SimplePara></entry><entry align="left" colname="c3" /><entry align="left" colname="c4"><SimplePara>0.509<Superscript>**</Superscript></SimplePara></entry><entry align="left" colname="c5"><SimplePara>0.338<Superscript>**</Superscript></SimplePara></entry><entry align="left" colname="c6"><SimplePara>0.459<Superscript>**</Superscript></SimplePara></entry></row><row><entry align="left" colname="c2"><SimplePara>p-value</SimplePara></entry><entry align="left" colname="c3" /><entry align="left" colname="c4"><SimplePara>&#x003C;&#x2009;0.001</SimplePara></entry><entry align="left" colname="c5"><SimplePara>&#x003C;&#x2009;0.001</SimplePara></entry><entry align="left" colname="c6"><SimplePara>&#x003C;&#x2009;0.001</SimplePara></entry></row><row><entry align="left" colname="c2"><SimplePara>N</SimplePara></entry><entry align="left" colname="c3" /><entry align="left" colname="c4"><SimplePara>284</SimplePara></entry><entry align="left" colname="c5"><SimplePara>284</SimplePara></entry><entry align="left" colname="c6"><SimplePara>284</SimplePara></entry></row><row><entry align="left" colname="c1" morerows="2"><SimplePara>Contextual learning</SimplePara></entry><entry align="left" colname="c2"><SimplePara>r</SimplePara></entry><entry align="left" colname="c3" /><entry align="left" colname="c4" /><entry align="left" colname="c5"><SimplePara>0.555<Superscript>**</Superscript></SimplePara></entry><entry align="left" colname="c6"><SimplePara>0.584<Superscript>**</Superscript></SimplePara></entry></row><row><entry align="left" colname="c2"><SimplePara>p-value</SimplePara></entry><entry align="left" colname="c3" /><entry align="left" colname="c4" /><entry align="left" colname="c5"><SimplePara>&#x003C;&#x2009;0.001</SimplePara></entry><entry align="left" colname="c6"><SimplePara>&#x003C;&#x2009;0.001</SimplePara></entry></row><row><entry align="left" colname="c2"><SimplePara>N</SimplePara></entry><entry align="left" colname="c3" /><entry align="left" colname="c4" /><entry align="left" colname="c5"><SimplePara>284</SimplePara></entry><entry align="left" colname="c6"><SimplePara>284</SimplePara></entry></row><row><entry align="left" colname="c1" morerows="2"><SimplePara>Collaborative learning</SimplePara></entry><entry align="left" colname="c2"><SimplePara>r</SimplePara></entry><entry align="left" colname="c3" /><entry align="left" colname="c4" /><entry align="left" colname="c5" /><entry align="left" colname="c6"><SimplePara>0.564<Superscript>**</Superscript></SimplePara></entry></row><row><entry align="left" colname="c2"><SimplePara>p-value</SimplePara></entry><entry align="left" colname="c3" /><entry align="left" colname="c4" /><entry align="left" colname="c5" /><entry align="left" colname="c6"><SimplePara>&#x003C;&#x2009;0.001</SimplePara></entry></row><row><entry align="left" colname="c2"><SimplePara>N</SimplePara></entry><entry align="left" colname="c3" /><entry align="left" colname="c4" /><entry align="left" colname="c5" /><entry align="left" colname="c6"><SimplePara>284</SimplePara></entry></row><row><entry align="left" namest="c1" nameend="c6"><SimplePara>** Correlation is significant at the 0.01 level (two-tailed).</SimplePara></entry></row></tbody></tgroup></Table></Para><Para ID="Par59">Table&#x00A0;<InternalRef RefID="Tab7">6</InternalRef> shows the associations for the male and female students&#x2019; assessments of tutors&#x2019; learning approaches. The results reveal significant associations among the scores for the constructive/active learning (female: 3.56&#x2009;&#x00B1;&#x2009;0.9 vs. male: 3.28&#x2009;&#x00B1;&#x2009;1.0, <Emphasis Type="Italic">p</Emphasis>&#x2009;=&#x2009;0.019), self-directed learning (3.79&#x2009;&#x00B1;&#x2009;0.9 vs. 3.33&#x2009;&#x00B1;&#x2009;1.0, <Emphasis Type="Italic">p</Emphasis>&#x2009;&#x003C;&#x2009;0.001), contextual learning (3.55&#x2009;&#x00B1;&#x2009;0.9 vs. 3.23&#x2009;&#x00B1;&#x2009;0.9, <Emphasis Type="Italic">p</Emphasis>&#x2009;=&#x2009;0.005), and collaborative learning (3.28&#x2009;&#x00B1;&#x2009;1.1 vs. 2.99&#x2009;&#x00B1;&#x2009;1.1, <Emphasis Type="Italic">p</Emphasis>&#x2009;=&#x2009;0.031) approaches. Specifically, significantly higher scores were recorded among the female students, suggesting that tutors&#x2019; learning approaches tended to be viewed more favorably by this group. Moreover, the female students awarded tutors the highest score for the self-directed learning approach (3.79&#x2009;&#x00B1;&#x2009;0.9), while the male students awarded the lowest score for the intra-personal behavior approach (2.97&#x2009;&#x00B1;&#x2009;1.1).</Para><Para ID="Par60"><Table Float="Yes" ID="Tab7"><Caption Language="En"><CaptionNumber>Table 6</CaptionNumber><CaptionContent><SimplePara>Associations between the male and female students&#x2019; assessment of tutors&#x2019; learning approaches</SimplePara></CaptionContent></Caption><tgroup cols="4"><colspec colnum="1" colname="c1" align="left" /><colspec colnum="2" colname="c2" align="left" /><colspec colnum="3" colname="c3" align="left" /><colspec colnum="4" colname="c4" align="left" /><thead><row><entry align="left" colname="c1"><SimplePara>Category</SimplePara></entry><entry align="left" colname="c2"><SimplePara>Male</SimplePara></entry><entry align="left" colname="c3"><SimplePara>Female</SimplePara></entry><entry align="left" colname="c4"><SimplePara><Emphasis Type="Italic">p</Emphasis>-value</SimplePara></entry></row></thead><tbody><row><entry align="left" colname="c1"><SimplePara>Total</SimplePara></entry><entry align="left" colname="c2"><SimplePara>176</SimplePara></entry><entry align="left" colname="c3"><SimplePara>108</SimplePara></entry><entry align="left" colname="c4"><SimplePara>-</SimplePara></entry></row><row><entry align="left" colname="c1"><SimplePara>Constructive/active learning</SimplePara></entry><entry align="left" colname="c2"><SimplePara>3.28&#x2009;&#x00B1;&#x2009;1.0</SimplePara></entry><entry align="left" colname="c3"><SimplePara>3.56&#x2009;&#x00B1;&#x2009;0.9</SimplePara></entry><entry align="left" colname="c4"><SimplePara>0.019<Superscript>a</Superscript></SimplePara></entry></row><row><entry align="left" colname="c1"><SimplePara>Self-directed learning</SimplePara></entry><entry align="left" colname="c2"><SimplePara>3.33&#x2009;&#x00B1;&#x2009;1.0</SimplePara></entry><entry align="left" colname="c3"><SimplePara>3.79&#x2009;&#x00B1;&#x2009;0.9</SimplePara></entry><entry align="left" colname="c4"><SimplePara>&#x003C;&#x2009;0.001<Superscript>a</Superscript></SimplePara></entry></row><row><entry align="left" colname="c1"><SimplePara>Contextual learning</SimplePara></entry><entry align="left" colname="c2"><SimplePara>3.23&#x2009;&#x00B1;&#x2009;0.9</SimplePara></entry><entry align="left" colname="c3"><SimplePara>3.55&#x2009;&#x00B1;&#x2009;0.9</SimplePara></entry><entry align="left" colname="c4"><SimplePara>0.005<Superscript>a</Superscript></SimplePara></entry></row><row><entry align="left" colname="c1"><SimplePara>Collaborative learning</SimplePara></entry><entry align="left" colname="c2"><SimplePara>2.99&#x2009;&#x00B1;&#x2009;1.1</SimplePara></entry><entry align="left" colname="c3"><SimplePara>3.28&#x2009;&#x00B1;&#x2009;1.1</SimplePara></entry><entry align="left" colname="c4"><SimplePara>0.031<Superscript>a</Superscript></SimplePara></entry></row><row><entry align="left" colname="c1"><SimplePara>Intra-personal behavior</SimplePara></entry><entry align="left" colname="c2"><SimplePara>2.97&#x2009;&#x00B1;&#x2009;1.1</SimplePara></entry><entry align="left" colname="c3"><SimplePara>3.00&#x2009;&#x00B1;&#x2009;0.9</SimplePara></entry><entry align="left" colname="c4"><SimplePara>0.824</SimplePara></entry></row><row><entry align="left" namest="c1" nameend="c4"><SimplePara><Superscript>a</Superscript> Significant using the independent <Emphasis Type="Italic">t</Emphasis>-test at &#x003C;&#x2009;0.05.</SimplePara></entry></row></tbody></tgroup></Table></Para><Para ID="Par61">Table&#x00A0;<InternalRef RefID="Tab8">7</InternalRef> presents the associations between the sufficient and excellent scores for tutors&#x2019; learning approaches awarded by the students. The independent <Emphasis Type="Italic">t</Emphasis>-test and Welch&#x2019;s <Emphasis Type="Italic">t</Emphasis>-test results reveal significant associations (<Emphasis Type="Italic">p</Emphasis>&#x2009;&#x003C;&#x2009;0.001) among all the learning approaches. Specifically, significantly higher excellent scores than sufficient scores were reported for the constructive/active learning (excellent: 3.87&#x2009;&#x00B1;&#x2009;0.7 vs. sufficient: 2.95&#x2009;&#x00B1;&#x2009;0.9), self-directed learning (3.93&#x2009;&#x00B1;&#x2009;0.7 vs. 3.12&#x2009;&#x00B1;&#x2009;1.0), contextual learning (3.80&#x2009;&#x00B1;&#x2009;0.7 vs. 2.95&#x2009;&#x00B1;&#x2009;0.9), collaborative learning (3.59&#x2009;&#x00B1;&#x2009;0.9 vs. 2.66&#x2009;&#x00B1;&#x2009;1.0), and intra-personal behavior (3.56&#x2009;&#x00B1;&#x2009;0.8 vs. 2.47&#x2009;&#x00B1;&#x2009;1.0) approaches.</Para><Para ID="Par62"><Table Float="Yes" ID="Tab8"><Caption Language="En"><CaptionNumber>Table 7</CaptionNumber><CaptionContent><SimplePara>Associations between the sufficient and excellent scores for tutors&#x2019; learning approaches awarded by the students</SimplePara></CaptionContent></Caption><tgroup cols="4"><colspec colnum="1" colname="c1" align="left" /><colspec colnum="2" colname="c2" align="left" /><colspec colnum="3" colname="c3" align="left" /><colspec colnum="4" colname="c4" align="left" /><thead><row><entry align="left" colname="c1"><SimplePara>Category</SimplePara></entry><entry align="left" colname="c2"><SimplePara>Sufficient</SimplePara></entry><entry align="left" colname="c3"><SimplePara>Excellent</SimplePara></entry><entry align="left" colname="c4"><SimplePara><Emphasis Type="Italic">p</Emphasis>-value</SimplePara></entry></row></thead><tbody><row><entry align="left" colname="c1"><SimplePara>Total</SimplePara></entry><entry align="left" colname="c2"><SimplePara>150</SimplePara></entry><entry align="left" colname="c3"><SimplePara>134</SimplePara></entry><entry align="left" colname="c4"><SimplePara>-</SimplePara></entry></row><row><entry align="left" colname="c1"><SimplePara>Constructive/active learning</SimplePara></entry><entry align="left" colname="c2"><SimplePara>2.95&#x2009;&#x00B1;&#x2009;0.9</SimplePara></entry><entry align="left" colname="c3"><SimplePara>3.87&#x2009;&#x00B1;&#x2009;0.7</SimplePara></entry><entry align="left" colname="c4"><SimplePara>&#x003C;&#x2009;0.001<Superscript>b</Superscript></SimplePara></entry></row><row><entry align="left" colname="c1"><SimplePara>Self-directed learning</SimplePara></entry><entry align="left" colname="c2"><SimplePara>3.12&#x2009;&#x00B1;&#x2009;1.0</SimplePara></entry><entry align="left" colname="c3"><SimplePara>3.93&#x2009;&#x00B1;&#x2009;0.7</SimplePara></entry><entry align="left" colname="c4"><SimplePara>&#x003C;&#x2009;0.001<Superscript>b</Superscript></SimplePara></entry></row><row><entry align="left" colname="c1"><SimplePara>Contextual learning</SimplePara></entry><entry align="left" colname="c2"><SimplePara>2.95&#x2009;&#x00B1;&#x2009;0.9</SimplePara></entry><entry align="left" colname="c3"><SimplePara>3.80&#x2009;&#x00B1;&#x2009;0.7</SimplePara></entry><entry align="left" colname="c4"><SimplePara>&#x003C;&#x2009;0.001<Superscript>b</Superscript></SimplePara></entry></row><row><entry align="left" colname="c1"><SimplePara>Collaborative learning</SimplePara></entry><entry align="left" colname="c2"><SimplePara>2.66&#x2009;&#x00B1;&#x2009;1.0</SimplePara></entry><entry align="left" colname="c3"><SimplePara>3.59&#x2009;&#x00B1;&#x2009;0.9</SimplePara></entry><entry align="left" colname="c4"><SimplePara>&#x003C;&#x2009;0.001<Superscript>a</Superscript></SimplePara></entry></row><row><entry align="left" colname="c1"><SimplePara>Intra-personal behavior</SimplePara></entry><entry align="left" colname="c2"><SimplePara>2.47&#x2009;&#x00B1;&#x2009;1.0</SimplePara></entry><entry align="left" colname="c3"><SimplePara>3.56&#x2009;&#x00B1;&#x2009;0.8</SimplePara></entry><entry align="left" colname="c4"><SimplePara>&#x003C;&#x2009;0.001<Superscript>b</Superscript></SimplePara></entry></row><row><entry align="left" namest="c1" nameend="c4"><SimplePara><Superscript>a</Superscript> Significant using the independent <Emphasis Type="Italic">t</Emphasis>-test at &#x003C;&#x2009;0.05.</SimplePara><SimplePara><Superscript>b</Superscript> Significant using Welch&#x2019;s <Emphasis Type="Italic">t</Emphasis>-test at &#x003C;&#x2009;0.05.</SimplePara></entry></row></tbody></tgroup></Table></Para><Para ID="Par63">Table&#x00A0;<InternalRef RefID="Tab9">8</InternalRef> shows the correlations between the students&#x2019; performance rankings for their tutors and the learning approaches. The results reveal a significantly positive correlation between tutors&#x2019; performance rankings and all the learning approaches: constructive/active learning (<Emphasis Type="Italic">p</Emphasis>&#x2009;&#x003C;&#x2009;0.001, <Emphasis Type="Italic">r</Emphasis>&#x2009;=&#x2009;0.640), self-directed learning (<Emphasis Type="Italic">p</Emphasis>&#x2009;&#x003C;&#x2009;0.001, <Emphasis Type="Italic">r</Emphasis>&#x2009;=&#x2009;0.537), contextual learning (<Emphasis Type="Italic">p</Emphasis>&#x2009;&#x003C;&#x2009;0.001, <Emphasis Type="Italic">r</Emphasis>&#x2009;=&#x2009;0.568), collaborative learning (<Emphasis Type="Italic">p</Emphasis>&#x2009;&#x003C;&#x2009;0.001, <Emphasis Type="Italic">r</Emphasis>&#x2009;=&#x2009;0.638), and intra-personal behavior (<Emphasis Type="Italic">p</Emphasis>&#x2009;&#x003C;&#x2009;0.001, <Emphasis Type="Italic">r</Emphasis>&#x2009;=&#x2009;0.638). This suggests that students award tutors higher performance rankings when there is greater engagement with learning approaches.</Para><Para ID="Par64"><Table Float="Yes" ID="Tab9"><Caption Language="En"><CaptionNumber>Table 8</CaptionNumber><CaptionContent><SimplePara>Correlations between the performance ranking for tutors awarded by the students and learning approaches</SimplePara></CaptionContent></Caption><tgroup cols="3"><colspec colnum="1" colname="c1" align="left" /><colspec colnum="2" colname="c2" align="left" /><colspec colnum="3" colname="c3" align="left" /><thead><row><entry align="left" namest="c1" nameend="c2"><SimplePara>Category</SimplePara></entry><entry align="left" colname="c3"><SimplePara>Performance ranking (1&#x2013;10)</SimplePara></entry></row></thead><tbody><row><entry align="left" colname="c1" morerows="2"><SimplePara>Constructive/active learning</SimplePara></entry><entry align="left" colname="c2"><SimplePara>r</SimplePara></entry><entry align="left" colname="c3"><SimplePara>0.640<Superscript>**</Superscript></SimplePara></entry></row><row><entry align="left" colname="c2"><SimplePara>p-value</SimplePara></entry><entry align="left" colname="c3"><SimplePara>&#x003C;&#x2009;0.001</SimplePara></entry></row><row><entry align="left" colname="c2"><SimplePara>N</SimplePara></entry><entry align="left" colname="c3"><SimplePara>284</SimplePara></entry></row><row><entry align="left" colname="c1" morerows="2"><SimplePara>Self-directed learning</SimplePara></entry><entry align="left" colname="c2"><SimplePara>r</SimplePara></entry><entry align="left" colname="c3"><SimplePara>0.537<Superscript>**</Superscript></SimplePara></entry></row><row><entry align="left" colname="c2"><SimplePara>p-value</SimplePara></entry><entry align="left" colname="c3"><SimplePara>&#x003C;&#x2009;0.001</SimplePara></entry></row><row><entry align="left" colname="c2"><SimplePara>N</SimplePara></entry><entry align="left" colname="c3"><SimplePara>284</SimplePara></entry></row><row><entry align="left" colname="c1" morerows="2"><SimplePara>Contextual learning</SimplePara></entry><entry align="left" colname="c2"><SimplePara>r</SimplePara></entry><entry align="left" colname="c3"><SimplePara>0.568<Superscript>**</Superscript></SimplePara></entry></row><row><entry align="left" colname="c2"><SimplePara>p-value</SimplePara></entry><entry align="left" colname="c3"><SimplePara>&#x003C;&#x2009;0.001</SimplePara></entry></row><row><entry align="left" colname="c2"><SimplePara>N</SimplePara></entry><entry align="left" colname="c3"><SimplePara>284</SimplePara></entry></row><row><entry align="left" colname="c1" morerows="2"><SimplePara>Collaborative learning</SimplePara></entry><entry align="left" colname="c2"><SimplePara>r</SimplePara></entry><entry align="left" colname="c3"><SimplePara>0.472<Superscript>**</Superscript></SimplePara></entry></row><row><entry align="left" colname="c2"><SimplePara>p-value</SimplePara></entry><entry align="left" colname="c3"><SimplePara>&#x003C;&#x2009;0.001</SimplePara></entry></row><row><entry align="left" colname="c2"><SimplePara>N</SimplePara></entry><entry align="left" colname="c3"><SimplePara>284</SimplePara></entry></row><row><entry align="left" colname="c1" morerows="2"><SimplePara>Intra-personal behavior</SimplePara></entry><entry align="left" colname="c2"><SimplePara>r</SimplePara></entry><entry align="left" colname="c3"><SimplePara>0.638<Superscript>**</Superscript></SimplePara></entry></row><row><entry align="left" colname="c2"><SimplePara>p-value</SimplePara></entry><entry align="left" colname="c3"><SimplePara>&#x003C;&#x2009;0.001</SimplePara></entry></row><row><entry align="left" colname="c2"><SimplePara>N</SimplePara></entry><entry align="left" colname="c3"><SimplePara>284</SimplePara></entry></row><row><entry align="left" namest="c1" nameend="c3"><SimplePara>** Correlation is significant at the 0.01 level (two-tailed).</SimplePara></entry></row></tbody></tgroup></Table></Para><Para ID="Par65">Finally, Table&#x00A0;<InternalRef RefID="Tab10">9</InternalRef> presents the associations between the students&#x2019; gender and tutors&#x2019; mean performance ranking. The results show a significant association (<Emphasis Type="Italic">p</Emphasis>&#x2009;=&#x2009;0.001) between the students&#x2019; gender (both male and female) and their provision of sufficient and excellent performance rankings for their tutors. Specifically, significantly higher sufficient and excellent rankings were observed among the male students [sufficient: 71.3&#x0025; (<Emphasis Type="Italic">N</Emphasis>&#x2009;=&#x2009;107) vs. 28.7&#x0025; (<Emphasis Type="Italic">N</Emphasis>&#x2009;=&#x2009;43)] than among the female students [excellent: 51.5&#x0025; (<Emphasis Type="Italic">N</Emphasis>&#x2009;=&#x2009;69) vs. 48.5&#x0025; (<Emphasis Type="Italic">N</Emphasis>&#x2009;=&#x2009;65)]. However, the female students (6.87&#x2009;&#x00B1;&#x2009;1.9) awarded a significantly higher mean performance ranking (1&#x2013;10) than the male students (5.98&#x2009;&#x00B1;&#x2009;2.1) (<Emphasis Type="Italic">p</Emphasis>&#x2009;&#x003C;&#x2009;0.001), according to the independent <Emphasis Type="Italic">t</Emphasis>-test at &#x003C;&#x2009;0.05.</Para><Para ID="Par66"><Table Float="Yes" ID="Tab10"><Caption Language="En"><CaptionNumber>Table 9</CaptionNumber><CaptionContent><SimplePara>Associations between the students&#x2019; gender and tutors&#x2019; mean performance ranking (<Emphasis Type="Italic">N</Emphasis>&#x2009;=&#x2009;284)</SimplePara></CaptionContent></Caption><tgroup cols="6"><colspec colnum="1" colname="c1" align="left" /><colspec colnum="2" colname="c2" align="left" /><colspec colnum="3" colname="c3" align="left" /><colspec colnum="4" colname="c4" align="left" /><colspec colnum="5" colname="c5" align="left" /><colspec colnum="6" colname="c6" align="left" /><thead><row><entry align="left" namest="c1" nameend="c2" morerows="1" /><entry align="left" colname="c3" morerows="1"><SimplePara>Total</SimplePara></entry><entry align="left" namest="c4" nameend="c5"><SimplePara>Gender</SimplePara></entry><entry align="left" colname="c6" morerows="1"><SimplePara><Emphasis Type="Italic">p</Emphasis>-value</SimplePara></entry></row><row><entry align="left" colname="c4"><SimplePara>Male</SimplePara></entry><entry align="left" colname="c5"><SimplePara>Female</SimplePara></entry></row></thead><tbody><row><entry align="left" namest="c1" nameend="c2"><SimplePara>Total</SimplePara></entry><entry align="left" colname="c3"><SimplePara>284</SimplePara></entry><entry align="left" colname="c4"><SimplePara>176 (62.0&#x0025;)</SimplePara></entry><entry align="left" colname="c5"><SimplePara>108 (38.0&#x0025;)</SimplePara></entry><entry align="left" colname="c6"><SimplePara>-</SimplePara></entry></row><row><entry align="left" colname="c1" morerows="2"><SimplePara>Performance ranking</SimplePara></entry><entry align="left" colname="c2"><SimplePara>Sufficient</SimplePara></entry><entry align="left" colname="c3"><SimplePara>150</SimplePara></entry><entry align="left" colname="c4"><SimplePara>107 (71.3&#x0025;)</SimplePara></entry><entry align="left" colname="c5"><SimplePara>43 (28.7&#x0025;)</SimplePara></entry><entry align="left" colname="c6" morerows="1"><SimplePara>0.001<Superscript>a</Superscript></SimplePara></entry></row><row><entry align="left" colname="c2"><SimplePara>Excellent</SimplePara></entry><entry align="left" colname="c3"><SimplePara>134</SimplePara></entry><entry align="left" colname="c4"><SimplePara>69 (51.5&#x0025;)</SimplePara></entry><entry align="left" colname="c5"><SimplePara>65 (48.5&#x0025;)</SimplePara></entry></row><row><entry align="left" namest="c2" nameend="c3"><SimplePara><Emphasis Type="Bold">Mean&#x2009;&#x00B1;&#x2009;SD (1&#x2013;10)</Emphasis></SimplePara></entry><entry align="left" colname="c4"><SimplePara>5.98&#x2009;&#x00B1;&#x2009;2.1</SimplePara></entry><entry align="left" colname="c5"><SimplePara>6.87&#x2009;&#x00B1;&#x2009;1.9</SimplePara></entry><entry align="left" colname="c6"><SimplePara>&#x003C;&#x2009;0.001<Superscript>b</Superscript></SimplePara></entry></row><row><entry align="left" namest="c1" nameend="c6"><SimplePara><Superscript>a</Superscript> Significant using the Chi-square test at &#x003C;&#x2009;0.05.</SimplePara><SimplePara><Superscript>b</Superscript> Significant using the independent <Emphasis Type="Italic">t</Emphasis>-test at &#x003C;&#x2009;0.05.</SimplePara></entry></row></tbody></tgroup></Table></Para><Para ID="Par67">At the end of the questionnaire, the students were asked an open-ended question on their recommendations for improving PBL. The following five themes emerged from their responses.</Para><Section2 ID="Sec16"><Heading>Tutor&#x2019;s role</Heading><Para ID="Par68">Some students opined that during the sessions, the tutor should be more of a facilitator than an observer. Moreover, the tutor should put effort into preparing for the sessions. Some preferred having a tutor who specialized in the same area as the discussed case to gain more knowledge about the topic. However, others believed that tutors should provide them with information and resources.</Para></Section2><Section2 ID="Sec17"><Heading>PBL session planning</Heading><Para ID="Par69">Some students suggested conducting online PBL sessions. Many of them complained about the timing of PBL within the module and suggested separating PBL sessions from exams. Other concerns were the inclusion of materials that required explanation through lectures and topic redundancy, as students felt that the same information was repeated in lectures and PBL sessions. Thus, they suggested that the topics and materials taught in lectures be integrated and supported by PBL. Additionally, students emphasized that cases should be clear, relevant, and meaningful, for a comprehensive understanding of the purpose of the case. Moreover, they thought that certain objectives were difficult, vast, unclear, and scattered across the various PBL groups. They suggested re-evaluating the objectives of PBL cases.</Para></Section2><Section2 ID="Sec18"><Heading>PBL implementation</Heading><Para ID="Par70">Some students preferred to use audio-visual material for enhancing learning. Others reported that PBL sessions were misused as homework or for completing presentations and assignments. They also felt the need for clear points for evaluation.</Para></Section2><Section2 ID="Sec19"><Heading>Safe learning environment</Heading><Para ID="Par71">Students shared that in certain sessions, they did not feel safe to express their thoughts and ideas, without the fear of harsh criticism.</Para></Section2><Section2 ID="Sec20"><Heading>Improving group dynamics</Heading><Para ID="Par72">The students opined that participation should be encouraged to make the sessions more motivational and interactive.</Para><Para ID="Par73">The data from the faculty focus groups were also analyzed according to the five major themes: tutors&#x2019; insights into their strengths and weaknesses, challenges in conducting PBL, tutors&#x2019; ways of preparing for PBL, feedback, and suggestions for improving PBL workshops.</Para></Section2><Section2 ID="Sec21"><Heading><Emphasis Type="Italic">Theme 1: Tutors&#x2019; insights into their strengths and weaknesses</Emphasis></Heading><Para ID="Par74">Most of the senior faculty members said that at the beginning of their tutoring journey, they would reflect upon their practice, strengths, and weaknesses after each session, until they mastered them and it became routine. Overall, the participants cited both direct and indirect ways of gaining greater insight into one&#x2019;s practices. The group agreed that receiving direct feedback from students helped identify their strengths and weaknesses. An additional indirect method was observing group dynamics, such as students&#x2019; motivation, interaction, and engagement. They added that reflection and improvement are dynamic processes. They explained that, for example, if students performed well, it made a tutor believe that they too were doing well. The group also mentioned that by reading and expanding knowledge and mindfulness, they could assess their strengths and weaknesses better.</Para></Section2><Section2 ID="Sec22"><Heading>Theme 2: challenges in conducting PBL</Heading><Section3 ID="Sec23"><Heading>Tutor-related challenges</Heading><Para ID="Par75"><BlockQuote><Para ID="Par76">Time management was a major challenge, followed by the acceptance of diversity among students and management of dominant students. The age gap between the tutor and students was cited as another challenge in PBL. The other challenges mentioned were meeting objectives and obtaining answers from students. Additionally, some of the tutors perceived case content as challenging, especially when they found the case stimulating. If a tutor does not prefer the case&#x2019;s specialty or context, then facilitating and making students view the case as a real-world scenario become challenging. Lastly, an emerging challenge was the non-recognition of the value of PBL by some of the tutors, who were only looking to cover their teaching hours.</Para></BlockQuote></Para></Section3></Section2><Section2 ID="Sec24"><Heading>Student-related challenges</Heading><Para ID="Par77">Most of the faculty members faced challenges in convincing students of the value of PBL. Another challenge was involving students, as they seemed unmotivated, exhausted, and uncommitted to achieving the objectives. The tutors added that students tended to distribute the objectives among themselves, causing difficulties in summarizing and limiting the diversity of research resources.</Para><Section3 ID="Sec25"><Heading>Theme 3: Tutors&#x2019; ways of preparing for PBL</Heading><Section4 ID="Sec26"><Heading>Pre-session preparation</Heading><Para ID="Par78">Before the session, most of the faculty members reviewed the curriculum, lectures, and objectives. However, some only read the objectives; their intention was to remain authentic by considering themselves as students and ignite interest in investigating the case. They believed that this would make students feel more responsible for their learning processes.</Para></Section4></Section3><Section3 ID="Sec27"><Heading>Case-related preparation</Heading><Para ID="Par79">The group agreed that creating cases on the basis of real-world scenarios helped prepare the sessions. Most of the faculty members thought that the best ways to prepare were reading the case in advance, reviewing the objectives, and devising ways to direct, stimulate, and engage students. Another approach was watching videos of PBL sessions, reading the latest reviews of the case, and searching for advanced resources. In case discussion sessions, some of the tutors addressed clarifications by case writers to understand how to link the case objectives.</Para></Section3></Section2><Section2 ID="Sec28"><Heading>Site-related preparation</Heading><Para ID="Par80">One group mentioned that they usually did not check the assigned session locations beforehand, while another group would check the location for suitability.</Para></Section2><Section2 ID="Sec29"><Heading>Theme 4: feedback</Heading><Para ID="Par81">The tutors approached feedback differently. Some of the faculty members provided group feedback at the end of each session by collectively asking students about what went well and what needed improvement in terms of the sessions, cases, and tutor. Others provided feedback only on the PBL content and process. Only one of the 21 tutors participating in the focus groups provided individual feedback to each student; the others did not do this because of time constraints. Some of the tutors allowed students to provide peer feedback. However, they agreed that students were not trained to do this. Overall, there was consensus on feedback being an integral part of the PBL process.</Para></Section2></Section1><Section1 ID="Sec30"><Heading>Theme 5: suggestions for improving PBL workshops</Heading><Para ID="Par82">When questioned about the prospect of being observed by a trained PBL faculty member from the MED during sessions and receiving reports on their strengths and possible areas of improvement, the senior tutors were supportive but only as an optional opportunity outside the purview of administration. By contrast, the junior tutors felt that observations might be stressful and instead suggested internal peer review within departments.</Para></Section1><Section1 ID="Sec31" Type="Discussion"><Heading>Discussion</Heading><Para ID="Par83">The results from phase one of our study showed that the mean performance ranking for tutors awarded by the students was above halfway (mean&#x2009;&#x00B1;&#x2009;SD&#x2009;=&#x2009;6.32&#x2009;&#x00B1;&#x2009;2.0, <Emphasis Type="Italic">N</Emphasis>&#x2009;=&#x2009;284, min&#x2009;=&#x2009;1, max&#x2009;=&#x2009;10) and that a significantly positive correlation existed among tutors&#x2019; performance rankings for all five learning approaches (<Emphasis Type="Italic">p</Emphasis>&#x2009;&#x003C;&#x2009;0.05). These findings contradict those of a similar study conducted at Al-Imam Mohammad Ibn Saud Islamic University, which used a questionnaire to investigate students&#x2019; perceptions of the conduct, processes, and benefits of PBL sessions. That questionnaire included three items on students&#x2019; perceptions of tutors&#x2019; facilitation and fairness in PBL [<CitationRef CitationID="CR4">4</CitationRef>]. The study found that only 28.3&#x0025; and 26.3&#x0025; of the students, respectively, agreed that tutors were well prepared for the sessions and evaluated fairly. Based on these results, a need for more intensive faculty training was concluded [<CitationRef CitationID="CR4">4</CitationRef>]. However, our study found that the constructive/active learning approach exhibited a significant positive correlation with the other learning approaches, suggesting that the more frequently it is demonstrated, the more pertinently are the other approaches established among tutors.</Para><Para ID="Par84">Another study found that tutors must develop the abilities and attitudes necessary for &#x201C;supporting the learning process and metacognitive knowledge&#x201D; [<CitationRef CitationID="CR29">29</CitationRef>]. Our results also suggest the need for PBL-FDPs, as both the intra-personal behavior category and the &#x201C;providing a clear picture of their strengths and weaknesses as a tutor&#x201D; item received the lowest scores. Incorporating peer coaching and tutor shadowing, followed by reflection and feedback on PBL-FDPs, is recommended to overcome these challenges. According to Johnson, interactions between tutors help disseminate and improve best practices as well as reflect on learning experiences [<CitationRef CitationID="CR15">15</CitationRef>]. Tsai et al. [<CitationRef CitationID="CR28">28</CitationRef>] evaluated the effectiveness of tutor shadowing on faculty development in PBL, using a pre- and post-shadowing activity rating scale to measure novice tutors&#x2019; self-rated confidence in several domains. They found that tutor shadowing was effective in improving their self-rated confidence.</Para><Para ID="Par85">The constructive/active learning category represents a tutor&#x2019;s level of understanding and suitable implementation of the steps and strategies of PBL. This conceptual knowledge is always the first level of any faculty development or tutor training program for PBL [<CitationRef CitationID="CR21">21</CitationRef>]. Our findings demonstrate the importance of valuing and advancing this category in PBL workshops. This is similar to that demonstrated by Irby&#x2019;s classification in 1996, which he used to explain the progress of most PBL development programs for medical faculty [<CitationRef CitationID="CR14">14</CitationRef>]. First, faculty members were presented with the concept and value of PBL. They were then introduced to the general knowledge and skills relevant to their role as tutors as well as to specific knowledge tailored to suit the content they taught. The study also introduced five models of FDPs in PBL: a general skills model, general skills plus model, developmental model, comprehensive model, and course-based model. Irby argued that such a progressive implementation of PBL-FDPs would help faculty members develop high-level problem-solving and analytical skills, which would further nurture leadership and scholarship skills. With reference to this classification, the FOM at King Abdulaziz University follows the general skills plus model, as it discusses the general concept of PBL, role of tutors, evaluation, and feedback. Efforts should be made to advance workshops and incorporate an expanded PBL-FDP model.</Para><Para ID="Par86">This study also revealed that the greater the tutor&#x2019;s engagement, the stronger the students&#x2019; tendency to award them higher performance rankings. This is similar to Vogt et al.&#x2019;s [<CitationRef CitationID="CR32">32</CitationRef>] suggestion that tutors should engage with students, provide feedback, and be open to reflecting on their own practice to improve their teaching. These findings emphasize the importance of tutors being skilled in various approaches to promote PBL among students. This also necessitates that the MED deliberately plans FDPs to equip FOM faculty members with wide-ranging skills for helping students achieve learning outcomes. The current FDPs at the FOM must be examined to determine whether this intention exists. Based on our findings from phase two of the study and participants&#x2019; inputs, there are three recommendations for improving the existing PBL-FDP.</Para><Section2 ID="Sec32"><Heading>Recommendations for implementing PBL</Heading><Para ID="Par87">To improve the implementation of the PBL-FDP, it is recommended that training in providing constructive, scientific feedback during PBL sessions be conducted. Most of the tutors in our study preferred direct and indirect feedback to gain deeper insights into their practice and thus did not comprehend the importance of providing constant feedback to students in PBL tutorials. The availability of a feedback rubric for use in PBL sessions may be useful. Pangastuti et al. [<CitationRef CitationID="CR20">20</CitationRef>] introduced a feedback model for PBL tutorials and found that it had a positive impact on cognitive and behavioral changes among both students and tutors. Most faculty members recommended initiating a student orientation program to raise awareness of PBL values, processes, roles, and tutors&#x2019; responsibilities. Additionally, during our focus group discussion, the participants expressed openness to receiving direct feedback from an expert observer to improve performance or engage in a simulated PBL session with an expert tutor, which would allow for open discussions. This skill enhancement initiative can be incorporated into faculty improvement initiatives and program outcome evaluations.</Para><Para ID="Par88">Garcia et al. [<CitationRef CitationID="CR12">12</CitationRef>] used peer and self-observation of video-tabbed PBL sessions, supported by an assessment rubric and hour-long feedback session, as approaches to self-reflection, tutors&#x2019; skill enhancement, and program evaluation. The results showed that these were effective in raising the participants&#x2019; awareness of their strengths and weaknesses, motivating them to improve practice, and making them more eager to learn. This sort of program evaluation strategy made it possible to identify tutors&#x2019; needs and the roots of their challenges, which in turn served as the foundation for further improvement. The participants also recommended access to online learning resources such as videos, recordings, and manuals to enhance tutors&#x2019; self-learning and ensure continuous improvement. This is similar to Johnson&#x2019;s [<CitationRef CitationID="CR15">15</CitationRef>] recommendations of training PBL tutors, using active learning strategies such as role-playing and case studies and engaging tutors in the learning process so they can practice and apply their skills. The author also recommended providing continuous support and resources to tutors through mentorship programs, online resources, and collaboration and networking opportunities; furthermore, emphasis was placed on the continuous professional development of PBL tutors to ensure that they remained up-to-date with the latest research and best practices in PBL [<CitationRef CitationID="CR20">20</CitationRef>].</Para><Section3 ID="Sec33"><Heading>Logistical recommendations</Heading><Para ID="Par89">Logistical matters, including timetables and physical aspects (e.g., lighting, ventilation, and classroom seating arrangements), are important factors for the success of PBL [<CitationRef CitationID="CR18">18</CitationRef>]. The existing literature illustrates that since PBL is a &#x201C;curricular structure more than a pedagogy,&#x201D; its successful implementation requires several factors such as infrastructure, human resources, and logistics [<CitationRef CitationID="CR6">6</CitationRef>]. Vogt et al. [<CitationRef CitationID="CR32">32</CitationRef>] provided valuable insights into the logistical aspects of PBL implementation and factors that influence its success. The authors described the challenges to implementing PBL, including the time- and resource-intensive nature of the approach. They argued that institutions must support PBL implementation through adequate resources such as dedicated personnel, funding for learning material, and convenient administrative policies. They also discussed the importance of technology in PBL implementation, such as the use of online resources and virtual learning environments.<Superscript>28</Superscript> The authors recommended collaboration among faculty members, continuous evaluation and feedback, and institutional support. By following these recommendations, institutions can ensure that the PBL approach is implemented effectively and that students receive a high-quality learning experience that is engaging, interactive, and effective [<CitationRef CitationID="CR32">32</CitationRef>]. Moreover, the development of students&#x2019; cognitive skills, especially problem-solving, decision-making, and critical thinking, requires them to be attentive and energetic. Therefore, PBL sessions should be scheduled either as early as possible or immediately after examinations. A study conducted at the University of Sharjah, United Arab Emirates investigated the effectiveness of PBL in the medical curriculum by surveying medical students&#x2019; perceptions of PBL and its impact on learning outcomes [<CitationRef CitationID="CR3">3</CitationRef>]. It found that some students were concerned about the heavy workload and time-consuming nature of PBL. The authors suggested careful planning and support to ensure that students manage their workload effectively. They opined that the benefits of PBL such as improved critical thinking and problem-solving skills outweigh the challenges associated with a heavy workload.</Para></Section3><Section3 ID="Sec34"><Heading>Recommendation for quality and development units</Heading><Para ID="Par90">The students and tutors agreed on the need for student feedback after each PBL session. Dolmans et al. [<CitationRef CitationID="CR10">10</CitationRef>] discussed the role of tutors and importance of feedback in PBL. They argued that feedback is essential for students to develop problem-solving skills and refine their understanding of a subject matter. The authors also suggested giving students the opportunity to provide feedback on PBL sessions&#x2019; quality and tutors&#x2019; performance. Such feedback can make the PBL process more effective and enhance students&#x2019; learning experiences [<CitationRef CitationID="CR10">10</CitationRef>]. In our context, the quality department can create a student feedback mechanism that focuses on the learning process and tutors&#x2019; skills. As a teaching strategy, specific questions on PBL should be included either in a general course or curriculum evaluation. Systematic and official tutor evaluations need to be collected and analyzed, and specific reports should be sent to each tutor for self-improvement. A collective copy of the challenges faced by PBL tutors should be sent to the MED, so that specific PBL-FDPs may be formed for them. It is also recommended that quality and development support bodies fairly standardize the assessment of students in PBL. Such matters have been comprehensively reinforced and studied in diverse publications; for instance, Des Marchais and Vu [<CitationRef CitationID="CR8">8</CitationRef>] proposed a standardized system for assessing students in PBL. They explained its design and development by incorporating various methods such as written exams, portfolios, and oral presentations and integrating them into the curriculum. Their results showed that the assessment system was effective at measuring students&#x2019; learning outcomes and promoting critical thinking. The authors concluded that this assessment system could serve as a model for institutions seeking to implement PBL curricula with effective assessment strategies.</Para></Section3></Section2></Section1><Section1 ID="Sec35"><Heading>Limitations</Heading><Para ID="Par91">First, this study focused only on one student group, that is, third-year students at the FOM at King Abdulaziz University, whose experiences cannot be generalized to other institutions in the country. Therefore, the study may not be representative of all medical colleges in Saudi Arabia. Future studies could extend this model to multiple centers to provide a clear image of PBL-FDPs in Saudi Arabia. Second, the study focused on the perceptions of those students attending PBL sessions. Future studies could involve students who had previously engaged with PBL. Third, the study did not investigate the characteristics of individual tutors that may have influenced the evaluation by the students. This study design does not allow for isolating the sole effect of the FDP on tutors attitude and students&#x2019; feedback. Other factors, such as the duration of PBL experience and participation in other professional development programs, may have influenced the results Future research should employ a more robust design to isolate the specific effects of the FDP. Future research could consider exploring the impact of individual tutor characteristics such as their level of experience, the year in which they attended the PBL-FDP, their teaching style, and other relevant factors on the evaluation. By investigating the various attributes of individual tutors, future studies could gain a better understanding of the factors that help facilitate PBL-FDPs. This understanding could help develop tailored FDPs that address the needs of individual tutors and enhance their facilitation skills. Fourth, we applied the first level and part of the second level (attitude) of the Kirkpatrick model for the evaluation. Further studies are required to gather data at the third and fourth evaluation levels. Future research could consider investigating the impact of FDPs on faculty members&#x2019; teaching practices and student learning outcomes in the other domains of learning outcomes (knowledge and skills). Furthermore, studies could explore the effectiveness of different training models, duration and intensity of training, and use of innovative training methods on student satisfaction with tutor facilitation. Additionally, focus groups where students discuss and confirm the results can be conducted to support the evidence. Finally, studies could investigate the long-term impact of FDPs on faculty members&#x2019; professional development and the sustainability of the culture of continuous improvement and professional growth.</Para></Section1><Section1 ID="Sec36" Type="Conclusion"><Heading>Conclusions</Heading><Para ID="Par92">It is important to consider student feedback when planning FDPs, as it provides valuable insights into students&#x2019; experience and improves the effectiveness of PBL. Student feedback is a fundamental source of information; it provides tutors with a deep understanding of their facilitation practices and allows areas for improvement to be identified. By actively involving students, the MED can align and tailor programs to address specific challenges and the goals of the primary beneficiaries&#x2014;the students. In conclusion, conducting PBL-FDPs with focus on the challenges faced by faculty members can both improve the overall teaching and learning process and directly enhance students&#x2019; learning outcomes. These programs provide faculty members with a platform for developing facilitation skills, discovering innovative instructional strategies, and addressing the diverse challenges encountered in classrooms. Faculty members have the opportunity to collaborate, share experiences, and learn from each other. By creating a supportive community of educators, FDPs can foster a culture of continuous improvement and professional growth.</Para><Para ID="Par93"><Figure ID="Figa" Float="No" Category="Standard"><MediaObject><ImageObject FileRef="12909_2024_5662_Fig1_Print.jpeg" Format="TIFF" Color="BlackWhite" Type="Linedraw" Rendition="Print" Width="001" Height="001" Resolution="120" /><ImageObject FileRef="12909_2024_5662_Fig1_HTML.png" Format="PNG" Color="BlackWhite" Type="Linedraw" Rendition="HTML" Width="001" Height="001" Resolution="120" /></MediaObject></Figure></Para><Para ID="Par94"><Figure ID="Figb" Float="No" Category="Standard"><MediaObject><ImageObject FileRef="12909_2024_5662_Fig2_Print.jpeg" Format="TIFF" Color="BlackWhite" Type="Linedraw" Rendition="Print" Width="001" Height="001" Resolution="120" /><ImageObject FileRef="12909_2024_5662_Fig2_HTML.png" Format="PNG" Color="BlackWhite" Type="Linedraw" Rendition="HTML" Width="001" Height="001" Resolution="120" /></MediaObject></Figure></Para></Section1></Body><BodyRef OutputMedium="All" FileRef="12909_2024_5662_OnlinePDF.pdf" PDFType="Typeset" TargetType="OnlinePDF" /><ArticleBackmatter><ArticleNote Type="Misc"><Heading>Publisher&#x2019;s Note</Heading><SimplePara>Springer Nature remains neutral with regard to jurisdictional claims in published maps and institutional affiliations.</SimplePara></ArticleNote><Acknowledgments><Heading>Acknowledgements</Heading><SimplePara>We express our sincere appreciation to the medical education department for their invaluable support and guidance throughout the project. We would also like to extend our gratitude to all the third-year medical students and tutors who participated in our study.</SimplePara></Acknowledgments><AuthorContribution><Heading>Author contributions</Heading><SimplePara>All authors made substantial contributions to the conception and design of the work; All authors contributed in the acquisition, analysis, and interpretation of dataAll authors drafted the work and revised it critically intellectual content and approved the version to be publishedAll authors agree to be accountable for all aspects of the work.</SimplePara><!--<MSSource><AuthorContribution><Heading>Authors’ Contributions</Heading><SimplePara>AB conduct data acquisition, analysis, and interpretation; prepared the initial draft of the article; and contributed to writing the final manuscript. AMS conducted data acquisition, analysis, and interpretation; prepared the initial draft of the article; and contributed to writing the final manuscript. LA-S revised the article critically for important intellectual content and reviewed the final manuscript. AA-L conducted data acquisition, analysis, and interpretation; prepared the initial draft of the article; and contributed to writing the final manuscript. KA conducted data acquisition, analysis, and interpretation; prepared the initial draft of the article; and contributed to writing the final manuscript. AB conducted data acquisition, analysis, and interpretation; prepared the initial draft of the article; and contributed to writing the final manuscript. RA-A revised the article critically for important intellectual content and reviewed the final manuscript. AAA revised the article critically for important intellectual content and reviewed the final manuscript. All authors read and approved the final manuscript.</SimplePara></AuthorContribution></MSSource>--></AuthorContribution><FundingInformation><Heading>Funding</Heading><SimplePara>The authors declare that they did not receive any financial support for this study. The study was conducted using internal resources and facilities.</SimplePara></FundingInformation><DataAvailability Type="Materials"><Heading>Data availability</Heading><SimplePara>The datasets used and/or analyzed during the current study are available from the corresponding author on reasonable request.</SimplePara></DataAvailability><Ethics><Heading>Declarations</Heading><FormalPara ID="FPar3" RenderingStyle="Style1"><Heading>Ethics approval and consent to participate</Heading><Para ID="Par95">The study was carried out in conformance with the principles outlined in the Declaration of Helsinki. Ethical clearance was granted by the Unit of Biomedical Ethics (reference no. 30&#x2009;&#x2212;&#x2009;23) at the Faculty of Medicine, King Abdulaziz University, with NCBE Registration No: (HA-02-J-008). Written informed consent was secured from the participants who completed the questionnaire, and verbal informed consent was obtained from the participants of the focus group discussions. This informed consent was approved by the Research Ethics Committee of the Unit of Biomedical Ethics.</Para></FormalPara><FormalPara ID="FPar4" RenderingStyle="Style1"><Heading>Consent for publication</Heading><Para ID="Par96">Not applicable.</Para></FormalPara><FormalPara ID="FPar5" RenderingStyle="Style1"><Heading>Competing interests</Heading><Para ID="Par97">The authors declare no competing interests.</Para></FormalPara><!--<MSSource><Ethics><FormalPara ID="FPar6" RenderingStyle="Style1"><Heading>Competing Interests</Heading><Para ID="Par110">The authors declare that they have no competing interests.</Para></FormalPara></Ethics></MSSource>--><FormalPara ID="FPar6" RenderingStyle="Style1"><Heading>Abbreviations</Heading><Para ID="Par98">Faculty of Medicine (FOM).</Para><Para ID="Par99">faculty development programs (FDPs).</Para><Para ID="Par100">problem-based learning (PBL).</Para><Para ID="Par101">medical education department (MED).</Para></FormalPara></Ethics><Appendix ID="App1" OutputMedium="Online"><Section1 ID="Sec37"><Heading>Electronic supplementary material</Heading><Para ID="Par102">Below is the link to the electronic supplementary material.</Para><Para ID="Par103"><MediaObject ID="MOESM1"><DataObject FileRef="12909_2024_5662_MOESM1_ESM.docx"><Caption Language="En"><CaptionContent><SimplePara>Supplementary Material 1</SimplePara></CaptionContent></Caption></DataObject></MediaObject></Para></Section1></Appendix><Bibliography ID="Bib1"><Heading>References</Heading><Citation ID="CR1"><CitationNumber>1</CitationNumber><BibArticle><BibAuthorName><Initials>KAB</Initials><FamilyName>Abdulrahman</FamilyName></BibAuthorName><BibAuthorName><Initials>IA</Initials><FamilyName>Siddiqui</FamilyName></BibAuthorName><BibAuthorName><Initials>SA</Initials><FamilyName>Aldaham</FamilyName></BibAuthorName><BibAuthorName><Initials>S</Initials><FamilyName>Akram</FamilyName></BibAuthorName><Year>2012</Year><ArticleTitle Language="En">Faculty development program: a guide for medical schools in Arabian Gulf (GCC) countries</ArticleTitle><JournalTitle>Med Teach</JournalTitle><VolumeID>34</VolumeID><IssueID>Suppl 1</IssueID><FirstPage>S61</FirstPage><LastPage>6</LastPage><BibArticleDOI>10.3109/0142159x.2012.656748</BibArticleDOI></BibArticle><BibUnstructured>Abdulrahman KAB, Siddiqui IA, Aldaham SA, Akram S. Faculty development program: a guide for medical schools in Arabian Gulf (GCC) countries. Med Teach. 2012;34(Suppl 1):S61&#x2013;6. <ExternalRef><RefSource>https://doi.org/10.3109/0142159x.2012.656748</RefSource><RefTarget TargetType="DOI" Address="10.3109/0142159x.2012.656748" /></ExternalRef>.</BibUnstructured><!--<BibSource>Abdulrahman KAB, Siddiqui IA, Aldaham SA, Akram S. Faculty development program: a guide for medical schools in Arabian Gulf (GCC) countries. Med Teach. 2012;34;Suppl 1:S61-6. doi:10.3109/0142159x.2012.656748.</BibSource>--></Citation><Citation ID="CR2"><CitationNumber>2</CitationNumber><!--<BibArticle><BibAuthorName><Initials>L</Initials><FamilyName>Al Shawwa</FamilyName></BibAuthorName><BibAuthorName><Initials>M</Initials><FamilyName>Al-Rabia</FamilyName></BibAuthorName><BibAuthorName><Initials>N</Initials><FamilyName>Ayuob</FamilyName></BibAuthorName><BibAuthorName><Initials>H</Initials><FamilyName>Algahtani</FamilyName></BibAuthorName><Year>2015</Year><ArticleTitle Language="En">An overview of Faculty Development Program in the Medical Education Department, Faculty of Medicine, King Abdul Aziz University</ArticleTitle><JournalTitle>Educ Med J</JournalTitle><VolumeID>7</VolumeID></BibArticle>--><BibUnstructured>Al Shawwa L, Al-Rabia M, Ayuob N, Algahtani H. An overview of Faculty Development Program in the Medical Education Department, Faculty of Medicine, King Abdul Aziz University. Educ Med J. 2015;7.</BibUnstructured><!--<BibSource>Al Shawwa L, Al-Rabia M, Ayuob N, Algahtani H. An overview of Faculty Development Program in the Medical Education Department, Faculty of Medicine, King Abdul Aziz University. Educ Med J. 2015;7.</BibSource>--></Citation><Citation ID="CR3"><CitationNumber>3</CitationNumber><BibArticle><BibAuthorName><Initials>ZZ</Initials><FamilyName>Al-Hourani</FamilyName></BibAuthorName><Year>2016</Year><ArticleTitle Language="En">The effectiveness of problem-based learning in the medical curriculum at the University of Sharjah</ArticleTitle><JournalTitle>Sharjah Med J</JournalTitle><VolumeID>2</VolumeID><FirstPage>29</FirstPage><LastPage>38</LastPage></BibArticle><BibUnstructured>Al-Hourani ZZ. The effectiveness of problem-based learning in the medical curriculum at the University of Sharjah. Sharjah Med J. 2016;2:29&#x2013;38.</BibUnstructured><!--<BibSource>Al-Hourani ZZ, S. The effectiveness of problem-based learning in the medical curriculum at the University of Sharjah. Sharjah Med J. 2016;2:29&#x2013;38.</BibSource>--></Citation><Citation ID="CR4"><CitationNumber>4</CitationNumber><BibArticle><BibAuthorName><Initials>AA</Initials><FamilyName>Aldayel</FamilyName></BibAuthorName><BibAuthorName><Initials>AO</Initials><FamilyName>Alali</FamilyName></BibAuthorName><BibAuthorName><Initials>AA</Initials><FamilyName>Altuwaim</FamilyName></BibAuthorName><BibAuthorName><Initials>HA</Initials><FamilyName>Alhussain</FamilyName></BibAuthorName><BibAuthorName><Initials>KA</Initials><FamilyName>Aljasser</FamilyName></BibAuthorName><BibAuthorName><Initials>KA</Initials><FamilyName>Bin Abdulrahman</FamilyName></BibAuthorName><Etal /><Year>2019</Year><ArticleTitle Language="En">Problem-based learning: medical students&#x2019; perception toward their educational environment at Al-Imam Mohammad Ibn Saud Islamic University</ArticleTitle><JournalTitle>Adv Med Educ Pract</JournalTitle><VolumeID>10</VolumeID><FirstPage>95</FirstPage><LastPage>104</LastPage><BibArticleDOI>10.2147/amep.s189062</BibArticleDOI></BibArticle><BibUnstructured>Aldayel AA, Alali AO, Altuwaim AA, Alhussain HA, Aljasser KA, Bin Abdulrahman KA, et al. Problem-based learning: medical students&#x2019; perception toward their educational environment at Al-Imam Mohammad Ibn Saud Islamic University. Adv Med Educ Pract. 2019;10:95&#x2013;104. <ExternalRef><RefSource>https://doi.org/10.2147/amep.s189062</RefSource><RefTarget TargetType="DOI" Address="10.2147/amep.s189062" /></ExternalRef>.</BibUnstructured><!--<BibSource>Aldayel AA, Alali AO, Altuwaim AA, Alhussain HA, Aljasser KA, Bin Abdulrahman KA, et al. Problem-based learning: medical students&#x2019; perception toward their educational environment at Al-Imam Mohammad ibn Saud Islamic University. Adv Med Educ Pract. 2019;10:95&#x2013;104. doi:10.2147/amep.s189062.</BibSource>--></Citation><Citation ID="CR5"><CitationNumber>5</CitationNumber><BibArticle><BibAuthorName><Initials>A</Initials><FamilyName>Alrahlah</FamilyName></BibAuthorName><Year>2016</Year><ArticleTitle Language="En">How effective the problem-based learning (PBL) in dental education. A critical review</ArticleTitle><JournalTitle>Saudi Dent J</JournalTitle><VolumeID>28</VolumeID><FirstPage>155</FirstPage><LastPage>61</LastPage><BibArticleDOI>10.1016/j.sdentj.2016.08.003</BibArticleDOI></BibArticle><BibUnstructured>Alrahlah A. How effective the problem-based learning (PBL) in dental education. A critical review. Saudi Dent J. 2016;28:155&#x2013;61. <ExternalRef><RefSource>https://doi.org/10.1016/j.sdentj.2016.08.003</RefSource><RefTarget TargetType="DOI" Address="10.1016/j.sdentj.2016.08.003" /></ExternalRef>.</BibUnstructured><!--<BibSource>Alrahlah A. How effective the problem-based learning (PBL) in dental education. A critical review. Saudi Dent J. 2016;28:155&#x2009;&#x2212;&#x2009;61. doi:10.1016/j.sdentj.2016.08.003.</BibSource>--></Citation><Citation ID="CR6"><CitationNumber>6</CitationNumber><BibArticle><BibAuthorName><Initials>D</Initials><FamilyName>Amoako-Sakyi</FamilyName></BibAuthorName><BibAuthorName><Initials>H</Initials><FamilyName>Amonoo-Kuofi</FamilyName></BibAuthorName><Year>2015</Year><ArticleTitle Language="En">Problem-based learning in resource-poor settings: lessons from a medical school in Ghana</ArticleTitle><JournalTitle>BMC Med Educ</JournalTitle><VolumeID>15</VolumeID><FirstPage>221</FirstPage><BibArticleDOI>10.1186/s12909-015-0501-4</BibArticleDOI></BibArticle><BibUnstructured>Amoako-Sakyi D, Amonoo-Kuofi H. Problem-based learning in resource-poor settings: lessons from a medical school in Ghana. BMC Med Educ. 2015;15:221. <ExternalRef><RefSource>https://doi.org/10.1186/s12909-015-0501-4</RefSource><RefTarget TargetType="DOI" Address="10.1186/s12909-015-0501-4" /></ExternalRef>.</BibUnstructured><!--<BibSource>Amoako-Sakyi D, Amonoo-Kuofi H. Problem-based learning in resource-poor settings: lessons from a medical school in Ghana. BMC Med Educ. 2015;15:221. doi:10.1186/s12909-015-0501-4.</BibSource>--></Citation><Citation ID="CR7"><CitationNumber>7</CitationNumber><BibArticle><BibAuthorName><Initials>V</Initials><FamilyName>Braun</FamilyName></BibAuthorName><BibAuthorName><Initials>V</Initials><FamilyName>Clarke</FamilyName></BibAuthorName><Year>2006</Year><ArticleTitle Language="En">Using thematic analysis in psychology</ArticleTitle><JournalTitle>Qual Res Psychol</JournalTitle><VolumeID>3</VolumeID><FirstPage>77</FirstPage><LastPage>101</LastPage><BibArticleDOI>10.1191/1478088706qp063oa</BibArticleDOI></BibArticle><BibUnstructured>Braun V, Clarke V. Using thematic analysis in psychology. Qual Res Psychol. 2006;3:77&#x2013;101. <ExternalRef><RefSource>https://doi.org/10.1191/1478088706qp063oa</RefSource><RefTarget TargetType="DOI" Address="10.1191/1478088706qp063oa" /></ExternalRef>.</BibUnstructured><!--<BibSource>Braun V, Clarke V. Using thematic analysis in psychology. Qual Res Psychol. 2006;3:77&#x2013;101. doi:10.1191/1478088706qp063oa.</BibSource>--></Citation><Citation ID="CR8"><CitationNumber>8</CitationNumber><BibArticle><BibAuthorName><Initials>JE</Initials><FamilyName>Des Marchais</FamilyName></BibAuthorName><BibAuthorName><Initials>NV</Initials><FamilyName>Vu</FamilyName></BibAuthorName><Year>1996</Year><ArticleTitle Language="En">Developing and evaluating the student assessment system in the preclinical problem-based curriculum at Sherbrooke</ArticleTitle><JournalTitle>Acad Med</JournalTitle><VolumeID>71</VolumeID><FirstPage>274</FirstPage><LastPage>83</LastPage><BibArticleDOI>10.1097/00001888-199603000-00021</BibArticleDOI></BibArticle><BibUnstructured>Des Marchais JE, Vu NV. Developing and evaluating the student assessment system in the preclinical problem-based curriculum at Sherbrooke. Acad Med. 1996;71:274&#x2013;83. <ExternalRef><RefSource>https://doi.org/10.1097/00001888-199603000-00021</RefSource><RefTarget TargetType="DOI" Address="10.1097/00001888-199603000-00021" /></ExternalRef>.</BibUnstructured><!--<BibSource>Des Marchais JE, Vu NV. Developing and evaluating the student assessment system in the preclinical problem-based curriculum at Sherbrooke. Acad Med. 1996;71:274&#x2009;&#x2212;&#x2009;83. doi:10.1097/00001888-199603000-00021.</BibSource>--></Citation><Citation ID="CR9"><CitationNumber>9.</CitationNumber><BibArticle><BibAuthorName><Initials>DH</Initials><FamilyName>Dolmans</FamilyName></BibAuthorName><BibAuthorName><Initials>P</Initials><FamilyName>Ginns</FamilyName></BibAuthorName><Year>2005</Year><ArticleTitle Language="En">A short questionnaire to evaluate the effectiveness of tutors in PBL: validity and reliability</ArticleTitle><JournalTitle>Med Teach</JournalTitle><VolumeID>27</VolumeID><FirstPage>534</FirstPage><LastPage>8</LastPage><BibArticleDOI>10.1080/01421590500136477</BibArticleDOI></BibArticle><BibUnstructured>Dolmans DH, Ginns P. A short questionnaire to evaluate the effectiveness of tutors in PBL: validity and reliability. Med Teach. 2005;27:534&#x2013;8. <ExternalRef><RefSource>https://doi.org/10.1080/01421590500136477</RefSource><RefTarget TargetType="DOI" Address="10.1080/01421590500136477" /></ExternalRef>.</BibUnstructured><!--<BibSource>Dolmans DH, Ginns P. A short questionnaire to evaluate the effectiveness of tutors in PBL: validity and reliability. Med Teach. 2005;27:534-8. doi:10.1080/01421590500136477.</BibSource>--></Citation><Citation ID="CR10"><CitationNumber>10.</CitationNumber><BibArticle><BibAuthorName><Initials>DH</Initials><FamilyName>Dolmans</FamilyName></BibAuthorName><BibAuthorName><Initials>WH</Initials><FamilyName>Gijselaers</FamilyName></BibAuthorName><BibAuthorName><Initials>JH</Initials><FamilyName>Moust</FamilyName></BibAuthorName><BibAuthorName><Initials>WSD</Initials><FamilyName>Grave</FamilyName></BibAuthorName><BibAuthorName><Initials>IH</Initials><FamilyName>Wolfhagen</FamilyName></BibAuthorName><BibAuthorName><Initials>CPVD</Initials><FamilyName>Vleuten</FamilyName></BibAuthorName><Year>2002</Year><ArticleTitle Language="En">Trends in research on the tutor in problem-based learning: conclusions and implications for educational practice and research</ArticleTitle><JournalTitle>Med Teach</JournalTitle><VolumeID>24</VolumeID><FirstPage>173</FirstPage><LastPage>80</LastPage><BibArticleDOI>10.1080/01421590220125277</BibArticleDOI></BibArticle><BibUnstructured>Dolmans DH, Gijselaers WH, Moust JH, Grave WSD, Wolfhagen IH, Vleuten CPVD. Trends in research on the tutor in problem-based learning: conclusions and implications for educational practice and research. Med Teach. 2002;24:173&#x2013;80. <ExternalRef><RefSource>https://doi.org/10.1080/01421590220125277</RefSource><RefTarget TargetType="DOI" Address="10.1080/01421590220125277" /></ExternalRef>.</BibUnstructured><!--<BibSource>Dolmans DH, Gijselaers WH, Moust JH, Grave WSD, Wolfhagen IH, Vleuten CPVD. Trends in research on the tutor in problem-based learning: conclusions and implications for educational practice and research. Med Teach. 2002;24:173&#x2009;&#x2212;&#x2009;80. doi:10.1080/01421590220125277.</BibSource>--></Citation><Citation ID="CR11"><CitationNumber>11</CitationNumber><BibArticle><BibAuthorName><Initials>N</Initials><FamilyName>Fernandez</FamilyName></BibAuthorName><BibAuthorName><Initials>MC</Initials><FamilyName>Aud&#x00E9;tat</FamilyName></BibAuthorName><Year>2019</Year><ArticleTitle Language="En">Faculty development program evaluation: a need to embrace complexity</ArticleTitle><JournalTitle>Adv Med Educ Pract</JournalTitle><VolumeID>10</VolumeID><FirstPage>191</FirstPage><LastPage>9</LastPage><BibArticleDOI>10.2147/AMEP.S188164</BibArticleDOI></BibArticle><BibUnstructured>Fernandez N, Aud&#x00E9;tat MC. Faculty development program evaluation: a need to embrace complexity. Adv Med Educ Pract. 2019;10:191&#x2013;9. <ExternalRef><RefSource>https://doi.org/10.2147/AMEP.S188164</RefSource><RefTarget TargetType="DOI" Address="10.2147/AMEP.S188164" /></ExternalRef>.</BibUnstructured><!--<BibSource>Fernandez N, Aud&#x00E9;tat MC. Faculty development program evaluation: a need to embrace complexity. Adv Med Educ Pract. 2019;10:191-9. doi:10.2147/AMEP.S188164</BibSource>--></Citation><Citation ID="CR12"><CitationNumber>12</CitationNumber><BibArticle><BibAuthorName><Initials>I</Initials><FamilyName>Garcia</FamilyName></BibAuthorName><BibAuthorName><Initials>RW</Initials><FamilyName>James</FamilyName></BibAuthorName><BibAuthorName><Initials>P</Initials><FamilyName>Bischof</FamilyName></BibAuthorName><BibAuthorName><Initials>A</Initials><FamilyName>Baroffio</FamilyName></BibAuthorName><Year>2017</Year><ArticleTitle Language="En">Self-observation and peer feedback as a faculty development approach for problem-based learning tutors: a program evaluation</ArticleTitle><JournalTitle>Teach Learn Med</JournalTitle><VolumeID>29</VolumeID><FirstPage>313</FirstPage><LastPage>25</LastPage><BibArticleDOI>10.1080/10401334.2017.1279056</BibArticleDOI></BibArticle><BibUnstructured>Garcia I, James RW, Bischof P, Baroffio A. Self-observation and peer feedback as a faculty development approach for problem-based learning tutors: a program evaluation. Teach Learn Med. 2017;29:313&#x2013;25. <ExternalRef><RefSource>https://doi.org/10.1080/10401334.2017.1279056</RefSource><RefTarget TargetType="DOI" Address="10.1080/10401334.2017.1279056" /></ExternalRef>.</BibUnstructured><!--<BibSource>Garcia I, James RW, Bischof P, Baroffio A. Self-observation and peer feedback as a faculty development approach for problem-based learning tutors: a program evaluation. Teach Learn Med. 2017;29:313&#x2009;&#x2212;&#x2009;25. doi:10.1080/10401334.2017.1279056.</BibSource>--></Citation><Citation ID="CR13"><CitationNumber>13</CitationNumber><BibArticle><BibAuthorName><Initials>JM</Initials><FamilyName>Gore</FamilyName></BibAuthorName><BibAuthorName><Initials>AB</Initials><FamilyName>Lloyd</FamilyName></BibAuthorName><BibAuthorName><Initials>M</Initials><FamilyName>Smith</FamilyName></BibAuthorName><BibAuthorName><Initials>J</Initials><FamilyName>Bowe</FamilyName></BibAuthorName><BibAuthorName><Initials>H</Initials><FamilyName>Ellis</FamilyName></BibAuthorName><BibAuthorName><Initials>DR</Initials><FamilyName>Lubans</FamilyName></BibAuthorName><Year>2017</Year><ArticleTitle Language="En">Effects of professional development on the quality of teaching: results from a randomised controlled trial of Quality Teaching rounds</ArticleTitle><JournalTitle>Teach Teach Educ</JournalTitle><VolumeID>68</VolumeID><FirstPage>99</FirstPage><LastPage>113</LastPage><BibArticleDOI>10.1016/j.tate.2017.08.007</BibArticleDOI></BibArticle><BibUnstructured>Gore JM, Lloyd AB, Smith M, Bowe J, Ellis H, Lubans DR. Effects of professional development on the quality of teaching: results from a randomised controlled trial of Quality Teaching rounds. Teach Teach Educ. 2017;68:99&#x2013;113. <ExternalRef><RefSource>https://doi.org/10.1016/j.tate.2017.08.007</RefSource><RefTarget TargetType="DOI" Address="10.1016/j.tate.2017.08.007" /></ExternalRef>.</BibUnstructured><!--<BibSource>Gore JM, Lloyd AB, Smith M, Bowe J, Ellis H, Lubans DR. Effects of professional development on the quality of teaching: results from a randomised controlled trial of Quality Teaching Rounds. Teach Teach Educ. 2017;68:99&#x2013;113. doi:10.1016/j.tate.2017.08.007.</BibSource>--></Citation><Citation ID="CR14"><CitationNumber>14</CitationNumber><BibArticle><BibAuthorName><Initials>DM</Initials><FamilyName>Irby</FamilyName></BibAuthorName><Year>1996</Year><ArticleTitle Language="En">Models of faculty development for problem-based learning</ArticleTitle><JournalTitle>Adv Health Sci Educ Theory Pract</JournalTitle><VolumeID>1</VolumeID><FirstPage>69</FirstPage><LastPage>81</LastPage><BibArticleDOI>10.1007/BF00596230</BibArticleDOI></BibArticle><BibUnstructured>Irby DM. Models of faculty development for problem-based learning. Adv Health Sci Educ Theory Pract. 1996;1:69&#x2013;81. <ExternalRef><RefSource>https://doi.org/10.1007/BF00596230</RefSource><RefTarget TargetType="DOI" Address="10.1007/BF00596230" /></ExternalRef>.</BibUnstructured><!--<BibSource>Irby DM. Models of faculty development for problem-based learning. Adv Health Sci Educ Theory Pract. 1996;1:69&#x2013;81. doi:10.1007/BF00596230.</BibSource>--></Citation><Citation ID="CR15"><CitationNumber>15</CitationNumber><BibArticle><BibAuthorName><Initials>JR</Initials><FamilyName>Johnson</FamilyName></BibAuthorName><Year>2021</Year><ArticleTitle Language="En">Implementing best practice in training problem-based learning tutors</ArticleTitle><JournalTitle>J Probl Based Learn</JournalTitle><VolumeID>8</VolumeID><FirstPage>24</FirstPage><LastPage>34</LastPage><BibArticleDOI>10.24313/jpbl.2021.00017</BibArticleDOI></BibArticle><BibUnstructured>Johnson JR. Implementing best practice in training problem-based learning tutors. J Probl Based Learn. 2021;8:24&#x2013;34. <ExternalRef><RefSource>https://doi.org/10.24313/jpbl.2021.00017</RefSource><RefTarget TargetType="DOI" Address="10.24313/jpbl.2021.00017" /></ExternalRef>.</BibUnstructured><!--<BibSource>Johnson JR. Implementing best practice in training problem-based learning tutors. J Probl Based Learn. 2021;8:24&#x2013;34. doi:10.24313/jpbl.2021.00017.</BibSource>--></Citation><Citation ID="CR16"><CitationNumber>16</CitationNumber><BibArticle><BibAuthorName><Initials>MA</Initials><FamilyName>Khafaji</FamilyName></BibAuthorName><BibAuthorName><Initials>L</Initials><FamilyName>Al Shawwa</FamilyName></BibAuthorName><Year>2012</Year><ArticleTitle Language="En">Problem based learning experience at the Medical School in King Abdulaziz University: reasons for not participating as problem based learning facilitators</ArticleTitle><JournalTitle>J King Abdulaziz Univ Med Sci</JournalTitle><VolumeID>19</VolumeID><FirstPage>77</FirstPage><LastPage>88</LastPage><BibArticleDOI>10.4197/med.19-1.6</BibArticleDOI></BibArticle><BibUnstructured>Khafaji MA, Al Shawwa L. Problem based learning experience at the Medical School in King Abdulaziz University: reasons for not participating as problem based learning facilitators. J King Abdulaziz Univ Med Sci. 2012;19:77&#x2013;88. <ExternalRef><RefSource>https://doi.org/10.4197/med.19-1.6</RefSource><RefTarget TargetType="DOI" Address="10.4197/med.19-1.6" /></ExternalRef>.</BibUnstructured><!--<BibSource>Khafaji MA, Al Shawwa L. Problem based learning experience at the Medical School in King Abdulaziz University: reasons for not participating as problem based learning facilitators. J King Abdulaziz Univ Med Sci. 2012;19:77&#x2013;88. doi:10.4197/med.19-1.6.</BibSource>--></Citation><Citation ID="CR17"><CitationNumber>17</CitationNumber><BibArticle><BibAuthorName><Initials>LA</Initials><FamilyName>Lim</FamilyName></BibAuthorName><BibAuthorName><Initials>LFJ</Initials><FamilyName>Choy</FamilyName></BibAuthorName><Year>2014</Year><ArticleTitle Language="En">Preparing staff for problem-based learning: outcomes of a comprehensive faculty development program</ArticleTitle><JournalTitle>Int J Res Stud Educ</JournalTitle><VolumeID>3</VolumeID><FirstPage>53</FirstPage><LastPage>68</LastPage><BibArticleDOI>10.5861/ijrse.2014.821</BibArticleDOI></BibArticle><BibUnstructured>Lim LA, Choy LFJ. Preparing staff for problem-based learning: outcomes of a comprehensive faculty development program. Int J Res Stud Educ. 2014;3:53&#x2013;68. <ExternalRef><RefSource>https://doi.org/10.5861/ijrse.2014.821</RefSource><RefTarget TargetType="DOI" Address="10.5861/ijrse.2014.821" /></ExternalRef>.</BibUnstructured><!--<BibSource>Lim LA, Choy LFJ. Preparing staff for problem-based learning: outcomes of a comprehensive faculty development program. Int J Res Stud Educ. 2014;3:53&#x2013;68. doi:10.5861/ijrse.2014.821.</BibSource>--></Citation><Citation ID="CR18"><CitationNumber>18</CitationNumber><BibArticle><BibAuthorName><Initials>P</Initials><FamilyName>McLaughlin</FamilyName></BibAuthorName><BibAuthorName><Initials>J</Initials><FamilyName>Faulkner</FamilyName></BibAuthorName><Year>2012</Year><ArticleTitle Language="En">Flexible spaces&#x2026; what students expect from university facilities</ArticleTitle><JournalTitle>J Facil Manag</JournalTitle><VolumeID>10</VolumeID><FirstPage>140</FirstPage><LastPage>9</LastPage><BibArticleDOI>10.1108/14725961211218776</BibArticleDOI></BibArticle><BibUnstructured>McLaughlin P, Faulkner J. Flexible spaces&#x2026; what students expect from university facilities. J Facil Manag. 2012;10:140&#x2013;9. <ExternalRef><RefSource>https://doi.org/10.1108/14725961211218776</RefSource><RefTarget TargetType="DOI" Address="10.1108/14725961211218776" /></ExternalRef>.</BibUnstructured><!--<BibSource>McLaughlin P, Faulkner J. Flexible spaces… what students expect from university facilities. J Facil Manag. 2012;10:140-9. doi:10.1108/14725961211218776.</BibSource>--></Citation><Citation ID="CR19"><CitationNumber>19</CitationNumber><BibArticle><BibAuthorName><Initials>M</Initials><FamilyName>McLean</FamilyName></BibAuthorName><BibAuthorName><Initials>F</Initials><FamilyName>Cilliers</FamilyName></BibAuthorName><BibAuthorName><Initials>JM</Initials><FamilyName>Wyk</FamilyName><Particle>Van</Particle></BibAuthorName><Year>2008</Year><ArticleTitle Language="En">Faculty development: yesterday, today and tomorrow</ArticleTitle><JournalTitle>Med Teach</JournalTitle><VolumeID>30</VolumeID><FirstPage>555</FirstPage><LastPage>84</LastPage><BibArticleDOI>10.1080/01421590802109834</BibArticleDOI></BibArticle><BibUnstructured>McLean M, Cilliers F, Van Wyk JM. Faculty development: yesterday, today and tomorrow. Med Teach. 2008;30:555&#x2013;84. <ExternalRef><RefSource>https://doi.org/10.1080/01421590802109834</RefSource><RefTarget TargetType="DOI" Address="10.1080/01421590802109834" /></ExternalRef>.</BibUnstructured><!--<BibSource>McLean M, Cilliers F, Van Wyk JM. Faculty development: yesterday, today and tomorrow. Med Teach. 2008;30:555&#x2009;&#x2212;&#x2009;84. doi:10.1080/01421590802109834.</BibSource>--></Citation><Citation ID="CR20"><CitationNumber>20.</CitationNumber><BibArticle><BibAuthorName><Initials>D</Initials><FamilyName>Pangastuti</FamilyName></BibAuthorName><BibAuthorName><Initials>N</Initials><FamilyName>Widiasih</FamilyName></BibAuthorName><BibAuthorName><Initials>D</Initials><FamilyName>Soemantri</FamilyName></BibAuthorName><Year>2022</Year><ArticleTitle Language="En">Piloting a constructive feedback model for problem-based learning in medical education</ArticleTitle><JournalTitle>Korean J Med Educ</JournalTitle><VolumeID>34</VolumeID><FirstPage>131</FirstPage><LastPage>43</LastPage><BibArticleDOI>10.3946/kjme.2022.225</BibArticleDOI></BibArticle><BibUnstructured>Pangastuti D, Widiasih N, Soemantri D. Piloting a constructive feedback model for problem-based learning in medical education. Korean J Med Educ. 2022;34:131&#x2013;43. <ExternalRef><RefSource>https://doi.org/10.3946/kjme.2022.225</RefSource><RefTarget TargetType="DOI" Address="10.3946/kjme.2022.225" /></ExternalRef>.</BibUnstructured><!--<BibSource>Pangastuti D, Widiasih N, Soemantri D. Piloting a constructive feedback model for problem-based learning in medical education. Korean J Med Educ. 2022;34:131&#x2009;&#x2212;&#x2009;43. doi:10.3946/kjme.2022.225.</BibSource>--></Citation><Citation ID="CR21"><CitationNumber>21.</CitationNumber><BibArticle><BibAuthorName><Initials>D</Initials><FamilyName>Price</FamilyName></BibAuthorName><Year>1997</Year><ArticleTitle Language="En">Tutor training for problem-based learning: the experience of a large medical school</ArticleTitle><JournalTitle>Adv Med Educ</JournalTitle><BibArticleDOI>10.1007/978-94-011-4886-3_72</BibArticleDOI></BibArticle><BibUnstructured>Price D. Tutor training for problem-based learning: the experience of a large medical school. Adv Med Educ. 1997. <ExternalRef><RefSource>https://doi.org/10.1007/978-94-011-4886-3_72</RefSource><RefTarget TargetType="DOI" Address="10.1007/978-94-011-4886-3_72" /></ExternalRef>. 241&#x2009;&#x2013;&#x2009;43.</BibUnstructured><!--<BibSource>Price D. Tutor training for problem-based learning: the experience of a large medical school. Adv Med Educ. 1997;241&#x2009;&#x2212;&#x2009;43. doi:10.1007/978-94-011-4886-3_72.</BibSource>--></Citation><Citation ID="CR22"><CitationNumber>22.</CitationNumber><BibArticle><BibAuthorName><Initials>A</Initials><FamilyName>Smidt</FamilyName></BibAuthorName><BibAuthorName><Initials>S</Initials><FamilyName>Balandin</FamilyName></BibAuthorName><BibAuthorName><Initials>J</Initials><FamilyName>Sigafoos</FamilyName></BibAuthorName><BibAuthorName><Initials>VA</Initials><FamilyName>Reed</FamilyName></BibAuthorName><Year>2009</Year><ArticleTitle Language="En">The Kirkpatrick model: a useful tool for evaluating training outcomes</ArticleTitle><JournalTitle>J Intellect Dev Disabil</JournalTitle><VolumeID>34</VolumeID><FirstPage>266</FirstPage><LastPage>74</LastPage><BibArticleDOI>10.1080/13668250903093125</BibArticleDOI></BibArticle><BibUnstructured>Smidt A, Balandin S, Sigafoos J, Reed VA. The Kirkpatrick model: a useful tool for evaluating training outcomes. J Intellect Dev Disabil. 2009;34:266&#x2013;74. <ExternalRef><RefSource>https://doi.org/10.1080/13668250903093125</RefSource><RefTarget TargetType="DOI" Address="10.1080/13668250903093125" /></ExternalRef>.</BibUnstructured><!--<BibSource>Smidt A, Balandin S, Sigafoos J, Reed VA. The Kirkpatrick model: a useful tool for evaluating training outcomes. J Intellect Dev Disabil. 2009;34:266&#x2009;&#x2212;&#x2009;74. doi:10.1080/13668250903093125.</BibSource>--></Citation><Citation ID="CR23"><CitationNumber>23.</CitationNumber><BibChapter><BibAuthorName><Initials>L</Initials><FamilyName>Snell</FamilyName></BibAuthorName><Year>2014</Year><ChapterTitle Language="En">Faculty development for curriculum change: towards competency-based teaching and assessment</ChapterTitle><BibEditorName><Initials>Y</Initials><FamilyName>Steinert</FamilyName></BibEditorName><Eds /><BookTitle>Faculty development in the health professions: a focus on research and practice</BookTitle><PublisherName>Springer Dordrecht</PublisherName><PublisherLocation>Berlin</PublisherLocation><FirstPage>265</FirstPage><LastPage>85</LastPage><BibChapterDOI>10.1007/978-94-007-7612-8_13</BibChapterDOI></BibChapter><BibUnstructured>Snell L. Faculty development for curriculum change: towards competency-based teaching and assessment. In: Steinert Y, editor. Faculty development in the health professions: a focus on research and practice. Berlin: Springer Dordrecht; 2014. pp. 265&#x2013;85. <ExternalRef><RefSource>https://doi.org/10.1007/978-94-007-7612-8_13</RefSource><RefTarget TargetType="DOI" Address="10.1007/978-94-007-7612-8_13" /></ExternalRef>.</BibUnstructured><!--<BibSource>Snell L. Faculty development for curriculum change: towards competency-based teaching and assessment. In: Steinert Y, editor. Faculty development in the health professions: a focus on research and practice. Berlin: Springer Dordrecht; 2014. p. 265&#x2009;&#x2212;&#x2009;85. doi:10.1007/978-94-007-7612-8_13.</BibSource>--></Citation><Citation ID="CR24"><CitationNumber>24.</CitationNumber><BibArticle><BibAuthorName><Initials>Y</Initials><FamilyName>Steinert</FamilyName></BibAuthorName><Year>2000</Year><ArticleTitle Language="En">Faculty development in the new millennium: key challenges and future directions</ArticleTitle><JournalTitle>Med Teach</JournalTitle><VolumeID>22</VolumeID><FirstPage>44</FirstPage><LastPage>50</LastPage><BibArticleDOI>10.1080/01421590078814</BibArticleDOI></BibArticle><BibUnstructured>Steinert Y. Faculty development in the new millennium: key challenges and future directions. Med Teach. 2000;22:44&#x2013;50. <ExternalRef><RefSource>https://doi.org/10.1080/01421590078814</RefSource><RefTarget TargetType="DOI" Address="10.1080/01421590078814" /></ExternalRef>.</BibUnstructured><!--<BibSource>Steinert Y. Faculty development in the new millennium: key challenges and future directions. Med Teach. 2000;22:44&#x2013;50. doi:10.1080/01421590078814.</BibSource>--></Citation><Citation ID="CR25"><CitationNumber>25.</CitationNumber><BibArticle><BibAuthorName><Initials>Y</Initials><FamilyName>Steinert</FamilyName></BibAuthorName><Year>2011</Year><ArticleTitle Language="En">Commentary: faculty development: the road less traveled</ArticleTitle><JournalTitle>Acad Med</JournalTitle><VolumeID>86</VolumeID><FirstPage>409</FirstPage><LastPage>11</LastPage><BibArticleDOI>10.1097/ACM.0b013e31820c6fd3</BibArticleDOI></BibArticle><BibUnstructured>Steinert Y. Commentary: faculty development: the road less traveled. Acad Med. 2011;86:409&#x2013;11. <ExternalRef><RefSource>https://doi.org/10.1097/ACM.0b013e31820c6fd3</RefSource><RefTarget TargetType="DOI" Address="10.1097/ACM.0b013e31820c6fd3" /></ExternalRef>.</BibUnstructured><!--<BibSource>Steinert Y. Commentary: faculty development: the road less traveled. Acad Med. 2011;86:409&#x2009;&#x2212;&#x2009;11. doi:10.1097/ACM.0b013e31820c6fd3.</BibSource>--></Citation><Citation ID="CR26"><CitationNumber>26.</CitationNumber><BibArticle><BibAuthorName><Initials>Y</Initials><FamilyName>Steinert</FamilyName></BibAuthorName><BibAuthorName><Initials>K</Initials><FamilyName>Mann</FamilyName></BibAuthorName><BibAuthorName><Initials>A</Initials><FamilyName>Centeno</FamilyName></BibAuthorName><BibAuthorName><Initials>D</Initials><FamilyName>Dolmans</FamilyName></BibAuthorName><BibAuthorName><Initials>J</Initials><FamilyName>Spencer</FamilyName></BibAuthorName><BibAuthorName><Initials>M</Initials><FamilyName>Gelula</FamilyName></BibAuthorName><Etal /><Year>2006</Year><ArticleTitle Language="En">A systematic review of faculty development initiatives designed to improve teaching effectiveness in medical education: BEME Guide 8</ArticleTitle><JournalTitle>Med Teach</JournalTitle><VolumeID>28</VolumeID><FirstPage>497</FirstPage><LastPage>526</LastPage><BibArticleDOI>10.1080/01421590600902976</BibArticleDOI></BibArticle><BibUnstructured>Steinert Y, Mann K, Centeno A, Dolmans D, Spencer J, Gelula M, et al. A systematic review of faculty development initiatives designed to improve teaching effectiveness in medical education: BEME Guide 8. Med Teach. 2006;28:497&#x2013;526. <ExternalRef><RefSource>https://doi.org/10.1080/01421590600902976</RefSource><RefTarget TargetType="DOI" Address="10.1080/01421590600902976" /></ExternalRef>.</BibUnstructured><!--<BibSource>Steinert Y, Mann K, Centeno A, Dolmans D, Spencer J, Gelula M, et al. A systematic review of faculty development initiatives designed to improve teaching effectiveness in medical education: BEME Guide No. 8. Med Teach. 2006;28:497&#x2013;526. doi:10.1080/01421590600902976.</BibSource>--></Citation><Citation ID="CR27"><CitationNumber>27</CitationNumber><BibArticle><BibAuthorName><Initials>Y</Initials><FamilyName>Steinert</FamilyName></BibAuthorName><BibAuthorName><Initials>K</Initials><FamilyName>Mann</FamilyName></BibAuthorName><BibAuthorName><Initials>B</Initials><FamilyName>Anderson</FamilyName></BibAuthorName><BibAuthorName><Initials>BM</Initials><FamilyName>Barnett</FamilyName></BibAuthorName><BibAuthorName><Initials>A</Initials><FamilyName>Centeno</FamilyName></BibAuthorName><BibAuthorName><Initials>L</Initials><FamilyName>Naismith</FamilyName></BibAuthorName><Etal /><Year>2016</Year><ArticleTitle Language="En">A systematic review of faculty development initiatives designed to enhance teaching effectiveness: a 10-year update: BEME Guide 40</ArticleTitle><JournalTitle>Med Teach</JournalTitle><VolumeID>38</VolumeID><FirstPage>769</FirstPage><LastPage>86</LastPage><BibArticleDOI>10.1080/0142159X.2016.1181851</BibArticleDOI></BibArticle><BibUnstructured>Steinert Y, Mann K, Anderson B, Barnett BM, Centeno A, Naismith L, et al. A systematic review of faculty development initiatives designed to enhance teaching effectiveness: a 10-year update: BEME Guide 40. Med Teach. 2016;38:769&#x2013;86. <ExternalRef><RefSource>https://doi.org/10.1080/0142159X.2016.1181851</RefSource><RefTarget TargetType="DOI" Address="10.1080/0142159X.2016.1181851" /></ExternalRef>.</BibUnstructured><!--<BibSource>Steinert Y, Mann K, Anderson B, Barnett BM, Centeno A, Naismith L, et al. A systematic review of faculty development initiatives designed to enhance teaching effectiveness: a 10-year update: BEME Guide No. 40. Med Teach. 2016;38:769&#x2009;&#x2212;&#x2009;86. doi:10.1080/0142159X.2016.1181851.</BibSource>--></Citation><Citation ID="CR28"><CitationNumber>28.</CitationNumber><BibArticle><BibAuthorName><Initials>CL</Initials><FamilyName>Tsai</FamilyName></BibAuthorName><BibAuthorName><Initials>YL</Initials><FamilyName>Chiu</FamilyName></BibAuthorName><BibAuthorName><Initials>CT</Initials><FamilyName>Chao</FamilyName></BibAuthorName><BibAuthorName><Initials>MW</Initials><FamilyName>Lin</FamilyName></BibAuthorName><BibAuthorName><Initials>CC</Initials><FamilyName>Ho</FamilyName></BibAuthorName><BibAuthorName><Initials>HL</Initials><FamilyName>Chen</FamilyName></BibAuthorName><Etal /><Year>2022</Year><ArticleTitle Language="En">Effectiveness of tutor shadowing on faculty development in problem-based learning</ArticleTitle><JournalTitle>BMC Med Educ</JournalTitle><VolumeID>22</VolumeID><FirstPage>564</FirstPage><BibArticleDOI>10.1186/s12909-022-03615-0</BibArticleDOI></BibArticle><BibUnstructured>Tsai CL, Chiu YL, Chao CT, Lin MW, Ho CC, Chen HL, et al. Effectiveness of tutor shadowing on faculty development in problem-based learning. BMC Med Educ. 2022;22:564. <ExternalRef><RefSource>https://doi.org/10.1186/s12909-022-03615-0</RefSource><RefTarget TargetType="DOI" Address="10.1186/s12909-022-03615-0" /></ExternalRef>.</BibUnstructured><!--<BibSource>Tsai CL, Chiu YL, Chao CT, Lin MW, Ho CC, Chen HL, et al. Effectiveness of tutor shadowing on faculty development in problem-based learning. BMC Med Educ. 2022;22:564. doi:10.1186/s12909-022-03615-0.</BibSource>--></Citation><Citation ID="CR29"><CitationNumber>29.</CitationNumber><BibArticle><BibAuthorName><Initials>S</Initials><FamilyName>Turan</FamilyName></BibAuthorName><BibAuthorName><Initials>M</Initials><FamilyName>Elcin</FamilyName></BibAuthorName><BibAuthorName><Initials>O</Initials><FamilyName>Odabas&#x0131;</FamilyName></BibAuthorName><BibAuthorName><Initials>K</Initials><FamilyName>Ward</FamilyName></BibAuthorName><BibAuthorName><Initials>I</Initials><FamilyName>Sayek</FamilyName></BibAuthorName><Year>2009</Year><ArticleTitle Language="En">Evaluating the role of tutors in problem-based learning sessions</ArticleTitle><JournalTitle>Procedia Soc Behav Sci</JournalTitle><VolumeID>1</VolumeID><FirstPage>5</FirstPage><LastPage>8</LastPage><BibArticleDOI>10.1016/j.sbspro.2009.01.005</BibArticleDOI></BibArticle><BibUnstructured>Turan S, Elcin M, Odabas&#x0131; O, Ward K, Sayek I. Evaluating the role of tutors in problem-based learning sessions. Procedia Soc Behav Sci. 2009;1:5&#x2013;8. <ExternalRef><RefSource>https://doi.org/10.1016/j.sbspro.2009.01.005</RefSource><RefTarget TargetType="DOI" Address="10.1016/j.sbspro.2009.01.005" /></ExternalRef>.</BibUnstructured><!--<BibSource>Turan S, Elcin M, Odabas&#x0131; O, Ward K, Sayek I. Evaluating the role of tutors in problem-based learning sessions. Procedia Soc Behav Sci. 2009;1:5&#x2013;8. doi:10.1016/j.sbspro.2009.01.005.</BibSource>--></Citation><Citation ID="CR30"><CitationNumber>30.</CitationNumber><BibArticle><BibAuthorName><Initials>CPM</Initials><FamilyName>Vleuten</FamilyName><Particle>van der</Particle></BibAuthorName><BibAuthorName><Initials>LWT</Initials><FamilyName>Schuwirth</FamilyName></BibAuthorName><Year>2019</Year><ArticleTitle Language="En">Assessment in the context of problem-based learning</ArticleTitle><JournalTitle>Adv Health Sci Educ Theory Pract</JournalTitle><VolumeID>24</VolumeID><FirstPage>903</FirstPage><LastPage>14</LastPage><BibArticleDOI>10.1007/s10459-019-09909-1</BibArticleDOI></BibArticle><BibUnstructured>van der Vleuten CPM, Schuwirth LWT. Assessment in the context of problem-based learning. Adv Health Sci Educ Theory Pract. 2019;24:903&#x2013;14. <ExternalRef><RefSource>https://doi.org/10.1007/s10459-019-09909-1</RefSource><RefTarget TargetType="DOI" Address="10.1007/s10459-019-09909-1" /></ExternalRef>.</BibUnstructured><!--<BibSource>van der Vleuten CPM, Schuwirth LWT. Assessment in the context of problem-based learning. Adv Health Sci Educ Theory Pract. 2019;24:903&#x2009;&#x2212;&#x2009;14. doi:10.1007/s10459-019-09909-1.</BibSource>--></Citation><Citation ID="CR31"><CitationNumber>31.</CitationNumber><BibArticle><BibAuthorName><Initials>K</Initials><FamilyName>Vangrieken</FamilyName></BibAuthorName><BibAuthorName><Initials>C</Initials><FamilyName>Meredith</FamilyName></BibAuthorName><BibAuthorName><Initials>T</Initials><FamilyName>Packer</FamilyName></BibAuthorName><BibAuthorName><Initials>E</Initials><FamilyName>Kyndt</FamilyName></BibAuthorName><Year>2017</Year><ArticleTitle Language="En">Teacher communities as a context for professional development: a systematic review</ArticleTitle><JournalTitle>Teach Teach Educ</JournalTitle><VolumeID>61</VolumeID><FirstPage>47</FirstPage><LastPage>59</LastPage><BibArticleDOI>10.1016/j.tate.2016.10.001</BibArticleDOI></BibArticle><BibUnstructured>Vangrieken K, Meredith C, Packer T, Kyndt E. Teacher communities as a context for professional development: a systematic review. Teach Teach Educ. 2017;61:47&#x2013;59. <ExternalRef><RefSource>https://doi.org/10.1016/j.tate.2016.10.001</RefSource><RefTarget TargetType="DOI" Address="10.1016/j.tate.2016.10.001" /></ExternalRef>.</BibUnstructured><!--<BibSource>Vangrieken K, Meredith C, Packer T, Kyndt E. Teacher communities as a context for professional development: a systematic review. Teach Teach Educ. 2017;61:47&#x2013;59. doi:10.1016/j.tate.2016.10.001.</BibSource>--></Citation><Citation ID="CR32"><CitationNumber>32.</CitationNumber><!--<BibArticle><BibAuthorName><Initials>K</Initials><FamilyName>Vogt</FamilyName></BibAuthorName><BibAuthorName><Initials>J</Initials><FamilyName>Pelz</FamilyName></BibAuthorName><BibAuthorName><Initials>A</Initials><FamilyName>Stroux</FamilyName></BibAuthorName><Year>2017</Year><ArticleTitle Language="En">Refinement of a training concept for tutors in problem-based learning</ArticleTitle><JournalTitle>GMS J Med Educ</JournalTitle><VolumeID>34</VolumeID></BibArticle>--><BibUnstructured>Vogt K, Pelz J, Stroux A. Refinement of a training concept for tutors in problem-based learning. GMS J Med Educ. 2017;34.</BibUnstructured><!--<BibSource>Vogt K, Pelz J, Stroux A. Refinement of a training concept for tutors in problem-based learning. GMS J Med Educ. 2017;34.</BibSource>--></Citation><Citation ID="CR33"><CitationNumber>33.</CitationNumber><!--<BibBook><InstitutionalAuthorName>World Health Organization</InstitutionalAuthorName><Year>1966</Year><BookTitle>The training and preparation of teachers for medical schools with special regard to the needs of developing countries: fifteenth report of the WHO Expert Committee on Professional and Technical Education of Medical and Auxiliary Personnel</BookTitle><PublisherName>World Health Organization</PublisherName></BibBook>--><BibUnstructured>World Health Organization. The training and preparation of teachers for medical schools with special regard to the needs of developing countries: fifteenth report of the WHO Expert Committee on Professional and Technical Education of Medical and Auxiliary Personnel. World Health Organization; 1966.</BibUnstructured><!--<BibSource>World Health Organization. The training and preparation of teachers for medical schools with special regard to the needs of developing countries: fifteenth report of the WHO Expert Committee on Professional and Technical Education of Medical and Auxiliary Personnel. World Health Organization; 1966.</BibSource>--></Citation></Bibliography></ArticleBackmatter></Article>
