# Supplementary material for: Employing students’ evaluations and tutors’ perceptions to evaluate a faculty development program on problem-based learning at the Faculty of Medicine, King Abdulaziz University
Source: BMC Med Educ. 2024 Jul 1;24:708. doi: 10.1186/s12909-024-05662-1 (PMC11218292; doi:10.1186/s12909-024-05662-1)
Supplement: Supplementary file 1 — Supplementary Material 1. [file 12909_2024_5662_MOESM1_ESM.zip › Stage200/author/Manuscript/12909_23b9bce1-9bdf-4521-9c20-71887993ac79_JobSheet.xml]

<?xml version="1.0" encoding="UTF-8" standalone="no"?>
<!DOCTYPE JobSheet PUBLIC "-//Springer-Verlag//DTD A++ V2.4//EN" "http://devel.springer.de/A++/V2.4/DTD/A++V2.4JobSheetV2.4.1.dtd">
<JobSheet JobSheetDate="2024-06-12" Version="2.4.1">
	<ArticleJobSheet>
		<PublisherInfo>
			<PublisherName><?InsertByJWF PublisherName?></PublisherName>
			<PublisherLocation><?InsertByJWF PublisherLocation?></PublisherLocation>
			<PublisherImprintName>Springer Nature</PublisherImprintName>
		</PublisherInfo>
		<JournalInfo JournalProductType="ArchiveJournal" NumberingStyle="Unnumbered">
			<JournalID>12909</JournalID>
			<JournalTitle>BMC Medical Education</JournalTitle>
			<JournalAbbreviatedTitle>BMC Med Educ</JournalAbbreviatedTitle>
		</JournalInfo>
		<ArticleInfo ArticleType="OriginalPaper" ContainsESM="No" Language="En" NumberingStyle="Unnumbered" TocLevels="0">
			<ArticleID/>
			<ArticleTitle Language="En">Employing students’ evaluations and tutors’ perceptions to evaluate a faculty development program on problem-based learning at the Faculty of Medicine, King Abdulaziz University</ArticleTitle>
			<ArticleCategory ID="research">Research</ArticleCategory>
			<ArticleHistory>
				<Received>
					<Year>2023</Year>
					<Month>08</Month>
					<Day>28</Day>
				</Received>
				<Revised>
					<Year>2024</Year>
					<Month>03</Month>
					<Day>07</Day>
				</Revised>
				<Accepted>
					<Year>2024</Year>
					<Month>06</Month>
					<Day>12</Day>
				</Accepted>
			</ArticleHistory>
			<ArticleCopyright>
				<CopyrightHolderName/>
				<CopyrightYear/>
			</ArticleCopyright>
		</ArticleInfo>
		<AuthorGroup>
			<Author AffiliationIDS="Aff1" ID="Au1">
				<AuthorName DisplayOrder="Western">
					<GivenName>Ahlam</GivenName>
					<FamilyName>Barnawi</FamilyName>
				</AuthorName>
				<Contact>
					<Email>ahlambarnawi@gmail.com</Email>
				</Contact>
			</Author>
			<Author AffiliationIDS="Aff2" CorrespondingAffiliationID="Aff2" ID="Au2">
				<AuthorName DisplayOrder="Western">
					<GivenName>Ahmed M.</GivenName>
					<FamilyName>Sonbol</FamilyName>
				</AuthorName>
				<Contact>
					<Email>asonbol@imc.med.sa</Email>
				</Contact>
			</Author>
			<Author AffiliationIDS="Aff3" ID="Au3">
				<AuthorName DisplayOrder="Western">
					<GivenName>Lana</GivenName>
					<FamilyName>Al-Shawwa</FamilyName>
				</AuthorName>
				<Contact>
					<Email>lanashawwa@gmail.com</Email>
				</Contact>
			</Author>
			<Author AffiliationIDS="Aff3" ID="Au4">
				<AuthorName DisplayOrder="Western">
					<GivenName>Alwalla</GivenName>
					<FamilyName>Abulaban</FamilyName>
				</AuthorName>
				<Contact>
					<Email>alwalla.abulaban@gmail.com</Email>
				</Contact>
			</Author>
			<Author AffiliationIDS="Aff4" ID="Au5">
				<AuthorName DisplayOrder="Western">
					<GivenName>Khalil</GivenName>
					<FamilyName>Asiri</FamilyName>
				</AuthorName>
				<Contact>
					<Email>khaleelaseri@yahoo.com</Email>
				</Contact>
			</Author>
			<Author AffiliationIDS="Aff5" ID="Au6">
				<AuthorName DisplayOrder="Western">
					<GivenName>Abdulaziz</GivenName>
					<FamilyName>Bagasi</FamilyName>
				</AuthorName>
				<Contact>
					<Email>abdulaziz.bagasi@gmail.com</Email>
				</Contact>
			</Author>
			<Author AffiliationIDS="Aff3" ID="Au7">
				<AuthorName DisplayOrder="Western">
					<GivenName>Reem</GivenName>
					<FamilyName>Al-Affari</FamilyName>
				</AuthorName>
				<Contact>
					<Email>reem_alaffari@yahoo.com</Email>
				</Contact>
			</Author>
			<Author AffiliationIDS="Aff6" ID="Au8">
				<AuthorName DisplayOrder="Western">
					<GivenName>Aliaa Amr</GivenName>
					<FamilyName>Alamoudi</FamilyName>
				</AuthorName>
				<Contact>
					<Email>aaalamoudi2@kau.edu.sa</Email>
				</Contact>
			</Author>
			<Affiliation ID="Aff1">
				<OrgName>Department of Respiratory Therapy, Intensive Care Unit, King Fahad General Hospital, Jeddah</OrgName>
				<OrgAddress>
					<Country Code="SA">Saudi Arabia</Country>
				</OrgAddress>
			</Affiliation>
			<Affiliation ID="Aff2">
				<OrgName>Musculoskeletal Center of Excellence, International Medical Center</OrgName>
				<OrgAddress>
					<City>Jeddah</City>
					<Country Code="SA">Saudi Arabia</Country>
				</OrgAddress>
			</Affiliation>
			<Affiliation ID="Aff3">
				<OrgName>Department of Medical Education, Faculty of Medicine, King Abdulaziz University</OrgName>
				<OrgAddress>
					<City>Jeddah</City>
					<Country Code="SA">Saudi Arabia</Country>
				</OrgAddress>
			</Affiliation>
			<Affiliation ID="Aff4">
				<OrgName>Bariq Health Sector, Ministry of Health</OrgName>
				<OrgAddress>
					<Country Code="SA">Saudi Arabia</Country>
				</OrgAddress>
			</Affiliation>
			<Affiliation ID="Aff5">
				<OrgName>Department of Family Medicine, King Abdulaziz Medical City</OrgName>
				<OrgAddress>
					<City>Jeddah</City>
					<Country Code="SA">Saudi Arabia</Country>
				</OrgAddress>
			</Affiliation>
			<Affiliation ID="Aff6">
				<OrgName>Clinical Biochemistry Department, Faculty of medicine, King AbdulAziz University</OrgName>
				<OrgAddress>
					<City>Jeddah</City>
					<Country Code="SA">Saudi Arabia</Country>
				</OrgAddress>
			</Affiliation>
		</AuthorGroup>
		<ProductionInfo>
			<ManuscriptInfo>
				<PeerReviewSystem>Stoa</PeerReviewSystem>
				<EditorialManuscriptNumber>23b9bce1-9bdf-4521-9c20-71887993ac79</EditorialManuscriptNumber>
				<ElectronicDelivery Delivery="Complete"/>
				<PostalDelivery Delivery="None"/>
				<PrimaryCorrespondingAuthor ID="Au2"/>
			</ManuscriptInfo>
			<WorkflowInfo TaskType="ImportManuscriptData">
				<Priority Level="Standard"/>
				<Supplier>
					<Application Name="PRS">
						<FilesToApplication>
							<NoFiles/>
						</FilesToApplication>
						<Deliverables>
							<NoDeliverables/>
						</Deliverables>
						<FilesToPublisher>
							<ContentFiles>
								<File>
									<Archive Content="Manuscript" FileRef="12909_23b9bce1-9bdf-4521-9c20-71887993ac79.zip"/>
								</File>
								<File>
									<SupportingItem FileRef="AuthorComment_V3.pdf" SupportingItemType="AuthorComment" Date="28.02.2024" Name="Ahmed M. Sonbol"/>
								</File>
								<File>
									<SupportingItem FileRef="AuthorComment_V4.pdf" SupportingItemType="AuthorComment" Date="07.03.2024" Name="Ahmed M. Sonbol"/>
								</File>
								<File>
									<SupportingItem FileRef="ReviewerReport_V2_R1.pdf" SupportingItemType="ReviewerReport" Date="01.02.2024"/>
								</File>
								<File>
									<SupportingItem FileRef="ReviewerReport_V2_R2.pdf" SupportingItemType="ReviewerReport" Date="01.02.2024"/>
								</File>
								<File>
									<SupportingItem FileRef="ReviewerReport_V4_R2.pdf" SupportingItemType="ReviewerReport" Date="10.03.2024"/>
								</File>
							</ContentFiles>
						</FilesToPublisher>
					</Application>
				</Supplier>
			</WorkflowInfo>
		</ProductionInfo>
	</ArticleJobSheet>
</JobSheet>
